# Supplementary material for: A novel Pyroptosis‐related long non‐coding RNA signature for predicting the prognosis and immune landscape of head and neck squamous cell carcinoma
Source: Cancer Med. 2022 May 14;11(24):5097–112. doi: 10.1002/cam4.4819 (PMC9761069; doi:10.1002/cam4.4819)
Supplement: Supplementary file 1 — Table S1 [file CAM4-11-5097-s002.xlsx]

## Sheet: Sheet1
Genes	Type	Full-names	PMID
AIM2	Other genes	Absent in melanoma 2	31216460
CASP1	CASP family genes	cysteine-aspartic acid protease-1	31216460
CASP3	CASP family genes	cysteine-aspartic acid protease-3	31216460
CASP4	CASP family genes	cysteine-aspartic acid protease-4	31216460
CASP5	CASP family genes	cysteine-aspartic acid protease-5	31216460
CASP6	CASP family genes	cysteine-aspartic acid protease-6	31216460
CASP8	CASP family genes	cysteine-aspartic acid protease-8	31216460
CASP9	CASP family genes	cysteine-aspartic acid protease-9	31216460
ELANE	Other genes	elastase, neutrophil expressed	30143555
GPX4	Other genes	glutathione peroxidase 4	29937272
GSDMA	GSDM family genes	gasdermin A	33692549
GSDMB	GSDM family genes	gasdermin B	33692549
GSDMC	GSDM family genes	gasdermin C	33692549
GSDMD	GSDM family genes	gasdermin D	33692549
GSDME	GSDM family genes	gasdermin E	33692549
IL18	Other genes	interleukin 18	31216460
IL1B	Other genes	interleukin 1 beta	31216460
IL6	Other genes	interleukin 6	31216460
NLRC4	NLR family genes	NLR family CARD domain containing 4	30948788
NLRP1	NLR family genes	NLR family pyrin domain containing 1	30948788
NLRP2	NLR family genes	NLR family pyrin domain containing 2	30948788
NLRP3	NLR family genes	NLR family pyrin domain containing 3	30948788
NLRP6	NLR family genes	NLR family pyrin domain containing 6	30948788
NLRP7	NLR family genes	NLR family pyrin domain containing 7	30948788
NOD1	Other genes	nucleotide binding oligomerization domain containing 1	10329646
NOD2	Other genes	nucleotide binding oligomerization domain containing 2	11087742
PJVK	Other genes	pejvakin/deafness, autosomal recessive 59	33692549
PLCG1	Other genes	phospholipase C gamma 1	29937272
PRKACA	Other genes	protein kinase cAMP-activated catalytic subunit alpha	29937272
PYCARD	Other genes	PYD and CARD domain containing	32298766
SCAF11	Other genes	SR-related CTD associated factor 11	34589498
TIRAP	Other genes	TIR domain containing adaptor protein	34589498
TNF	Other genes	tumor necrosis factor	30021146
