# Supplementary material for: A novel Pyroptosis‐related long non‐coding RNA signature for predicting the prognosis and immune landscape of head and neck squamous cell carcinoma
Source: Cancer Med. 2022 May 14;11(24):5097–112. doi: 10.1002/cam4.4819 (PMC9761069; doi:10.1002/cam4.4819)
Supplement: Supplementary file 2 — Table S2 [file CAM4-11-5097-s001.xlsx]

## Sheet: Sheet1
pyroptosis-related genes	prlncRNAs	cor	pvalue	Regulation
NOD1	AC083862.1	0.442716	1.64796e-25	postive
GSDMD	SOCAR	0.421935	4.33709e-23	postive
NLRC4	SOCAR	0.469638	6.65434e-29	postive
GPX4	AC139768.1	0.406459	2.15457e-21	postive
PJVK	AC139768.1	0.457993	2.12953e-27	postive
NLRC4	AL731567.1	0.45599	3.81388e-27	postive
PJVK	JPX	0.48863	1.74189e-31	postive
PJVK	AC090589.3	0.463061	4.78954e-28	postive
PJVK	AL592211.1	0.574891	1.69273e-45	postive
PJVK	AC010719.1	0.545745	2.6457e-40	postive
GPX4	AC006942.1	0.468727	8.77024e-29	postive
PJVK	AL445222.2	0.464726	2.91806e-28	postive
GPX4	AF131215.6	0.460585	9.95882e-28	postive
PJVK	AF131215.6	0.453506	7.81571e-27	postive
PJVK	AC011498.6	0.497302	1.01674e-32	postive
GPX4	AC103724.4	0.419007	9.22261e-23	postive
GSDME	LINC01704	0.402742	5.34359e-21	postive
AIM2	U62317.1	0.447927	3.832e-26	postive
PJVK	AC244197.2	0.416572	1.7177e-22	postive
PJVK	AC090510.2	0.432175	2.92069e-24	postive
NLRP1	LINC01772	0.401865	6.60901e-21	postive
PJVK	AL021154.1	0.419163	8.86114e-23	postive
PJVK	AC007938.3	0.471617	3.64394e-29	postive
NLRC4	AC008972.2	0.455915	3.89744e-27	postive
CASP9	LINC01376	0.402077	6.27763e-21	postive
PJVK	AL021707.8	0.570042	1.34571e-44	postive
PJVK	AC010245.2	0.400541	9.10024e-21	postive
PJVK	KLF3-AS1	0.489594	1.27519e-31	postive
PJVK	AC131159.1	0.407156	1.8151e-21	postive
PJVK	AC007773.1	0.410001	8.97351e-22	postive
GPX4	AC124016.3	0.525155	6.25345e-37	postive
PJVK	AC124016.3	0.457258	2.63871e-27	postive
PJVK	AL136531.1	0.441246	2.47569e-25	postive
PJVK	AC015813.1	0.471303	4.0108e-29	postive
GPX4	AL359091.3	0.427852	9.22688e-24	postive
PJVK	AL359091.3	0.480667	2.20504e-30	postive
PJVK	LMNTD2-AS1	0.456307	3.47923e-27	postive
PJVK	AP001160.4	0.535102	1.5679e-38	postive
GPX4	AC005523.1	0.427255	1.08016e-23	postive
PJVK	Z84485.1	0.505259	6.97417e-34	postive
CASP6	PTOV1-AS1	0.477036	6.8633e-30	postive
CASP9	PTOV1-AS1	0.448065	3.68546e-26	postive
GSDMA	LINC01527	0.447355	4.5032e-26	postive
PJVK	AL645568.1	0.426257	1.4045e-23	postive
PJVK	GARS1-DT	0.54192	1.16711e-39	postive
PJVK	LINC00899	0.465191	2.53945e-28	postive
GPX4	AC026333.4	0.426244	1.40939e-23	postive
PJVK	AC026333.4	0.519166	5.42881e-36	postive
PJVK	TMED2-DT	0.537758	5.74023e-39	postive
CASP3	MIR9-3HG	0.416565	1.72107e-22	postive
CASP9	MIR9-3HG	0.486005	4.05116e-31	postive
PJVK	AC245884.8	0.638682	6.94534e-59	postive
PJVK	AL359881.1	0.455775	4.0596e-27	postive
GPX4	AC109322.1	0.447553	4.25856e-26	postive
GSDMD	AC109322.1	0.442515	1.74259e-25	postive
CASP9	IQCH-AS1	0.440258	3.25168e-25	postive
PJVK	IQCH-AS1	0.463894	3.73901e-28	postive
PJVK	AC005776.2	0.490831	8.53594e-32	postive
PJVK	N4BP2L2-IT2	0.576446	8.64292e-46	postive
PJVK	AL353622.1	0.607792	5.05236e-52	postive
PJVK	AC073195.2	0.513577	3.92514e-35	postive
PYCARD	AC034213.1	0.41046	8.00442e-22	postive
GPX4	AL121583.1	0.429542	5.89772e-24	postive
PJVK	AL121583.1	0.418733	9.89388e-23	postive
PJVK	AL022322.1	0.531237	6.66339e-38	postive
GSDME	LINC00941	0.453919	6.9386e-27	postive
GPX4	SCAT2	0.425211	1.84802e-23	postive
PJVK	SCAT2	0.596722	9.6224e-50	postive
PJVK	AC097641.2	0.450113	2.06224e-26	postive
PJVK	AL161729.4	0.604519	2.43771e-51	postive
PJVK	Z95115.1	0.539081	3.46708e-39	postive
PJVK	AC010463.3	0.44392	1.17919e-25	postive
PYCARD	AC104031.1	0.413661	3.58899e-22	postive
GSDMD	AP001160.1	0.408711	1.23604e-21	postive
PJVK	AP001160.1	0.5155	1.9955e-35	postive
PJVK	AC027601.2	0.506775	4.1528e-34	postive
GPX4	AL109936.3	0.428411	7.9593e-24	postive
GPX4	AC023983.2	0.498344	7.18732e-33	postive
PJVK	AC135050.6	0.551845	2.38553e-41	postive
GPX4	AC120053.1	0.410941	7.09869e-22	postive
PJVK	AC120053.1	0.615443	1.1878e-53	postive
CASP6	AC124016.2	0.423492	2.89446e-23	postive
GPX4	AC124016.2	0.544489	4.31681e-40	postive
GSDMD	AC124016.2	0.420692	5.97992e-23	postive
PJVK	AC124016.2	0.576046	1.028e-45	postive
GSDMD	AL021707.6	0.61821	2.98288e-54	postive
PYCARD	AL021707.6	0.471589	3.67479e-29	postive
GPX4	SNHG8	0.446389	5.9096e-26	postive
GSDMD	SNHG8	0.498819	6.13355e-33	postive
PJVK	SNHG8	0.463913	3.71862e-28	postive
PJVK	AC011921.1	0.514016	3.36481e-35	postive
PJVK	AC005261.1	0.467222	1.38101e-28	postive
GPX4	AC022762.2	0.433475	2.06005e-24	postive
PJVK	AC022762.2	0.527488	2.66408e-37	postive
PJVK	AC096586.2	0.503552	1.24673e-33	postive
CASP9	AC005332.5	0.415237	2.41092e-22	postive
PJVK	AC005332.5	0.446	6.59131e-26	postive
PJVK	MIR17HG	0.559628	1.02943e-42	postive
PJVK	TMEM254-AS1	0.450428	1.88579e-26	postive
PJVK	AC145285.6	0.472833	2.51166e-29	postive
PJVK	AC018645.3	0.431856	3.18121e-24	postive
PJVK	AC005014.2	0.440086	3.40905e-25	postive
PJVK	AL008582.1	0.515351	2.10341e-35	postive
PJVK	AC025176.1	0.426568	1.29433e-23	postive
GSDMA	AC108134.1	0.420605	6.11645e-23	postive
NOD2	AC108134.1	0.47338	2.1236e-29	postive
PJVK	AC127024.4	0.433194	2.22204e-24	postive
GSDMA	C1QTNF7-AS1	0.476327	8.5523e-30	postive
NOD2	C1QTNF7-AS1	0.434032	1.77322e-24	postive
GSDMD	HYI-AS1	0.537781	5.69074e-39	postive
PYCARD	HYI-AS1	0.469868	6.20609e-29	postive
SCAF11	HYI-AS1	-0.425492	1.717e-23	negative
GPX4	AL031716.1	0.457862	2.21224e-27	postive
PJVK	AL031716.1	0.519469	4.87105e-36	postive
CASP6	THAP9-AS1	0.457708	2.31427e-27	postive
PJVK	THAP9-AS1	0.457037	2.81385e-27	postive
PJVK	AC015871.3	0.488914	1.58901e-31	postive
PJVK	AC106782.5	0.406906	1.93019e-21	postive
GSDMD	PRKAR1B-AS1	0.420464	6.3429e-23	postive
PJVK	LENG8-AS1	0.527495	2.6566e-37	postive
PJVK	AL161452.1	0.603471	4.01968e-51	postive
PJVK	AL162586.1	0.475221	1.20451e-29	postive
GPX4	AL117332.1	0.479799	2.89604e-30	postive
PJVK	AL117332.1	0.494964	2.20477e-32	postive
TNF	AC037198.1	0.415593	2.20261e-22	postive
PJVK	AC138150.2	0.488908	1.59223e-31	postive
PJVK	AL136295.7	0.523728	1.05065e-36	postive
PJVK	AC020916.1	0.470871	4.57429e-29	postive
PJVK	AC105020.5	0.40785	1.52928e-21	postive
PJVK	AC107081.2	0.496915	1.15604e-32	postive
SCAF11	AC024075.1	0.495116	2.09651e-32	postive
TIRAP	AC024075.1	0.48567	4.51048e-31	postive
PJVK	MAP3K2-DT	0.46579	2.12256e-28	postive
PJVK	AC004908.3	0.5555	5.50928e-42	postive
PJVK	LINC00653	0.564166	1.58468e-43	postive
PJVK	AL096870.2	0.442157	1.92422e-25	postive
GPX4	LINC02804	0.445837	6.90077e-26	postive
GSDMD	LINC02804	0.418147	1.14973e-22	postive
CASP9	AC008669.1	0.413562	3.67966e-22	postive
GPX4	AC008669.1	0.414589	2.84018e-22	postive
PJVK	AL031673.1	0.505144	7.25392e-34	postive
TIRAP	CTBP1-DT	0.445357	7.89288e-26	postive
NLRP1	AC006435.2	0.454883	5.25394e-27	postive
PJVK	AC006435.2	0.480022	2.70017e-30	postive
GSDMD	MIR4435-2HG	0.415081	2.50814e-22	postive
PJVK	AC012360.3	0.580276	1.6256e-46	postive
PJVK	AL359504.1	0.486474	3.48583e-31	postive
PJVK	AL158151.4	0.420328	6.56908e-23	postive
GPX4	AC084824.6	0.500344	3.68078e-33	postive
PJVK	AC084824.6	0.572458	4.81053e-45	postive
PJVK	AC073352.1	0.518521	6.83437e-36	postive
PJVK	CRTC3-AS1	0.429842	5.44453e-24	postive
CASP6	SAP30-DT	0.458252	1.97428e-27	postive
PJVK	SAP30-DT	0.539007	3.56642e-39	postive
PJVK	EIF2AK3-DT	0.467514	1.26491e-28	postive
CASP9	RNF157-AS1	0.476706	7.60383e-30	postive
GPX4	AC108673.3	0.482028	1.43573e-30	postive
GSDMD	AC108673.3	0.447218	4.68077e-26	postive
PJVK	AC108673.3	0.602263	7.13657e-51	postive
PJVK	PSPC1-AS2	0.535829	1.19224e-38	postive
PJVK	AC232271.1	0.56166	4.47043e-43	postive
PJVK	AC010997.4	0.523094	1.32229e-36	postive
NLRC4	LINC00426	0.485445	4.84729e-31	postive
NLRP6	LINC00426	0.419727	7.66663e-23	postive
NLRC4	LINC02345	0.456576	3.21712e-27	postive
PJVK	LINC00894	0.489099	1.49712e-31	postive
GPX4	AC036176.1	0.55559	5.31184e-42	postive
PJVK	AC036176.1	0.426421	1.34528e-23	postive
PJVK	AL355987.4	0.45908	1.54955e-27	postive
GPX4	AC091982.3	0.409365	1.05098e-21	postive
PJVK	AC004908.1	0.404012	3.9226e-21	postive
GPX4	ATP6V0E2-AS1	0.45944	1.39436e-27	postive
PJVK	LINC01144	0.55156	2.67275e-41	postive
PJVK	AC008875.1	0.408514	1.29769e-21	postive
PJVK	AL354836.1	0.431249	3.74269e-24	postive
PJVK	RFPL3S	0.442338	1.83011e-25	postive
PJVK	AC106028.3	0.400784	8.58067e-21	postive
PJVK	AC130650.2	0.424903	2.00304e-23	postive
PJVK	AC010973.2	0.563148	2.41742e-43	postive
PJVK	PPP1R35-AS1	0.425792	1.58714e-23	postive
PJVK	AC005519.1	0.434648	1.50156e-24	postive
PLCG1	AC005519.1	0.408248	1.38608e-21	postive
GPX4	ZFAS1	0.409316	1.06391e-21	postive
GSDMD	ZFAS1	0.414764	2.71754e-22	postive
PJVK	AP001469.3	0.416866	1.59402e-22	postive
GPX4	AC084036.1	0.403887	4.04436e-21	postive
PJVK	AC084036.1	0.530575	8.52134e-38	postive
GPX4	AC008443.5	0.45187	1.24942e-26	postive
GSDMD	AC008443.5	0.401505	7.21045e-21	postive
PJVK	LINC00173	0.403558	4.38173e-21	postive
PJVK	AC067930.2	0.470948	4.46891e-29	postive
PJVK	ELOA-AS1	0.474866	1.34386e-29	postive
GSDME	LNCOG	0.427094	1.12682e-23	postive
PJVK	TMEM9B-AS1	0.426825	1.20979e-23	postive
GPX4	AL035461.3	0.499788	4.43545e-33	postive
PJVK	AL035461.3	0.473888	1.81665e-29	postive
GSDMA	LINC01214	0.474329	1.58589e-29	postive
NOD2	LINC01214	0.499692	4.57935e-33	postive
PJVK	AP001160.2	0.43599	1.04404e-24	postive
PJVK	AL353764.1	0.454765	5.43658e-27	postive
PJVK	AC005253.1	0.421836	4.45006e-23	postive
PJVK	AC079684.2	0.429786	5.52729e-24	postive
GPX4	AC100810.1	0.458445	1.86576e-27	postive
PJVK	AC100810.1	0.445377	7.84963e-26	postive
TIRAP	AC004112.1	0.437232	7.44774e-25	postive
PJVK	LINC00115	0.47532	1.1682e-29	postive
PJVK	AL096701.3	0.534783	1.76866e-38	postive
CASP6	ASB16-AS1	0.413949	3.33781e-22	postive
CASP9	ASB16-AS1	0.430278	4.84804e-24	postive
GSDMB	ASB16-AS1	0.40516	2.9632e-21	postive
NLRP6	ASB16-AS1	0.443616	1.28331e-25	postive
PJVK	ASB16-AS1	0.582076	7.35733e-47	postive
AIM2	NRIR	0.469726	6.47898e-29	postive
PJVK	AC018809.1	0.534084	2.29972e-38	postive
NLRC4	PCED1B-AS1	0.502635	1.70091e-33	postive
PJVK	AC007848.1	0.403547	4.3932e-21	postive
PJVK	AF117829.1	0.500009	4.11865e-33	postive
NLRP6	AC243960.1	0.42265	3.60314e-23	postive
GPX4	AC012615.1	0.546065	2.33555e-40	postive
PJVK	AC012615.1	0.587903	5.45929e-48	postive
GPX4	AC145423.2	0.431092	3.90229e-24	postive
PJVK	AC011444.1	0.453337	8.20336e-27	postive
PJVK	HMGA1P4	0.425155	1.87531e-23	postive
PJVK	AC009404.1	0.402688	5.41362e-21	postive
AIM2	U62317.2	0.476489	8.13394e-30	postive
PJVK	AC004076.2	0.509623	1.55682e-34	postive
GSDMD	MHENCR	0.449728	2.30108e-26	postive
PJVK	MHENCR	0.530597	8.4508e-38	postive
PJVK	AC006449.5	0.400894	8.35715e-21	postive
GSDMD	AC138230.1	0.425794	1.58632e-23	postive
PJVK	AC138230.1	0.435223	1.28544e-24	postive
PJVK	AC116407.2	0.42241	3.83458e-23	postive
PJVK	AC093788.1	0.605227	1.73693e-51	postive
GSDMA	AC007728.3	0.533208	3.19361e-38	postive
NOD2	AC007728.3	0.781794	1.22864e-104	postive
GSDMD	AC103691.1	0.471575	3.69097e-29	postive
PJVK	AC103691.1	0.462686	5.35358e-28	postive
PJVK	AC010326.3	0.485722	4.43607e-31	postive
PJVK	AC009283.1	0.421015	5.50128e-23	postive
GSDMD	AL139124.1	0.425385	1.76546e-23	postive
PJVK	AC096677.1	0.451173	1.52467e-26	postive
NLRC4	AC015911.3	0.495531	1.8284e-32	postive
NLRC4	AC145098.1	0.620021	1.19799e-54	postive
CASP5	CCR5AS	0.442136	1.93582e-25	postive
NLRC4	CCR5AS	0.760976	5.23559e-96	postive
CASP9	EP300-AS1	0.410475	7.97461e-22	postive
PJVK	AC127024.5	0.56964	1.59505e-44	postive
CASP6	THUMPD3-AS1	0.424985	1.96082e-23	postive
PJVK	THUMPD3-AS1	0.641407	1.57899e-59	postive
PJVK	LINC02604	0.56866	2.41364e-44	postive
NLRP1	PTOV1-AS2	0.416081	1.94643e-22	postive
PJVK	PTOV1-AS2	0.59829	4.63238e-50	postive
CASP6	AC012073.1	0.407859	1.52589e-21	postive
NLRP6	AC136475.3	0.570565	1.07772e-44	postive
PJVK	AL356481.3	0.422847	3.42345e-23	postive
PJVK	AL354892.3	0.451175	1.524e-26	postive
PRKACA	ZNF710-AS1	0.460496	1.02242e-27	postive
PJVK	AC090772.3	0.421748	4.55203e-23	postive
PJVK	AC009120.2	0.627682	2.36596e-56	postive
GPX4	SNHG30	0.407721	1.57889e-21	postive
PJVK	SNHG30	0.460263	1.09481e-27	postive
GPX4	AC010542.6	0.414983	2.57107e-22	postive
PJVK	AC010542.6	0.593734	3.83388e-49	postive
PJVK	SCAMP1-AS1	0.441973	2.02516e-25	postive
GPX4	AC011374.2	0.431264	3.72773e-24	postive
NLRC4	AC011899.2	0.639863	3.66234e-59	postive
GPX4	AC005785.1	0.426422	1.3451e-23	postive
GSDMD	AC005785.1	0.405155	2.96717e-21	postive
PJVK	AC005785.1	0.611321	9.07532e-53	postive
PJVK	AC084125.2	0.513569	3.93712e-35	postive
GPX4	MYLK-AS1	0.435388	1.22899e-24	postive
GSDMD	AC004687.1	0.492193	5.47413e-32	postive
PJVK	AL451050.2	0.546041	2.35741e-40	postive
PJVK	AC009022.1	0.499922	4.23948e-33	postive
PJVK	AL662797.2	0.449766	2.27649e-26	postive
GPX4	Z84492.1	0.440474	3.06362e-25	postive
NLRP6	Z84492.1	0.417869	1.23425e-22	postive
PJVK	Z84492.1	0.492575	4.83237e-32	postive
PJVK	AC018766.1	0.450575	1.80857e-26	postive
GSDMD	AP004609.5	0.407179	1.80498e-21	postive
PJVK	MATN1-AS1	0.612936	4.10481e-53	postive
GPX4	LINC01023	0.47748	5.97814e-30	postive
GSDMD	LINC01023	0.481893	1.49818e-30	postive
PYCARD	LINC01023	0.413264	3.96655e-22	postive
CASP9	AL161645.1	0.401759	6.77996e-21	postive
GPX4	AC138696.2	0.467086	1.43854e-28	postive
GSDMD	AC138696.2	0.503806	1.14358e-33	postive
PJVK	AC008105.1	0.528545	1.80526e-37	postive
PJVK	DM1-AS	0.575804	1.14114e-45	postive
CASP3	MIR924HG	0.407253	1.77229e-21	postive
CASP6	MIR924HG	0.42806	8.73306e-24	postive
CASP9	MIR924HG	0.429586	5.82918e-24	postive
IL6	AC004704.1	0.480947	2.01883e-30	postive
PJVK	SNHG20	0.613601	2.95809e-53	postive
GPX4	EPB41L4A-AS1	0.477627	5.70974e-30	postive
GSDMD	EPB41L4A-AS1	0.427626	9.79486e-24	postive
PJVK	EPB41L4A-AS1	0.501461	2.5279e-33	postive
PJVK	AC009309.2	0.422816	3.45118e-23	postive
PJVK	AC068338.3	0.485831	4.28373e-31	postive
GSDMD	ETV7-AS1	0.459061	1.5584e-27	postive
PJVK	AL031186.1	0.558673	1.52104e-42	postive
PJVK	SNHG10	0.501873	2.19982e-33	postive
PJVK	AC087741.1	0.511864	7.14686e-35	postive
CASP9	HCG27	0.405813	2.52498e-21	postive
NLRP6	HCG27	0.414665	2.78578e-22	postive
PJVK	HCG27	0.432005	3.05677e-24	postive
PJVK	STAG3L5P-PVRIG2P-PILRB	0.557604	2.34989e-42	postive
GPX4	AC073896.4	0.604209	2.82655e-51	postive
GSDMD	AC073896.4	0.542718	8.57614e-40	postive
PJVK	AC073896.4	0.407142	1.82147e-21	postive
PYCARD	AC073896.4	0.470857	4.5951e-29	postive
NLRC4	EML4-AS1	0.568411	2.68108e-44	postive
PJVK	AL450384.2	0.669908	1.14025e-66	postive
PJVK	AL512770.1	0.456555	3.23717e-27	postive
PJVK	AC009690.2	0.506073	5.28084e-34	postive
PJVK	HCG25	0.41034	8.24594e-22	postive
CASP6	AL355488.1	0.402221	6.06281e-21	postive
PJVK	AL355488.1	0.609468	2.24133e-52	postive
PJVK	AL390719.2	0.525649	5.22261e-37	postive
GSDMA	GRPEL2-AS1	0.576508	8.4147e-46	postive
NOD2	GRPEL2-AS1	0.453756	7.27346e-27	postive
PJVK	MRPL20-AS1	0.467834	1.14849e-28	postive
GPX4	LINC01534	0.417937	1.21292e-22	postive
PJVK	LINC01534	0.456414	3.37238e-27	postive
GPX4	ARRDC1-AS1	0.417897	1.22543e-22	postive
GSDMD	ARRDC1-AS1	0.531137	6.91649e-38	postive
PJVK	ARRDC1-AS1	0.416706	1.66021e-22	postive
PJVK	AL008721.2	0.44319	1.44499e-25	postive
PJVK	FAM66C	0.400645	8.87469e-21	postive
NLRC4	AC018755.4	0.423736	2.71643e-23	postive
NLRP6	AC018755.4	0.404331	3.62879e-21	postive
GPX4	ZNF687-AS1	0.418735	9.88965e-23	postive
PJVK	AC009065.9	0.484259	7.07378e-31	postive
GPX4	AC004069.1	0.41376	3.50125e-22	postive
PJVK	AC004069.1	0.584845	2.15178e-47	postive
PJVK	AC092123.1	0.435232	1.28215e-24	postive
PJVK	PPP1R26-AS1	0.467292	1.3523e-28	postive
PJVK	AL122125.1	0.443605	1.28738e-25	postive
PJVK	ZNF32-AS1	0.536484	9.307e-39	postive
PJVK	AC004253.1	0.522542	1.61421e-36	postive
GSDMD	AP003352.1	0.469639	6.654e-29	postive
PJVK	AP003352.1	0.484411	6.74125e-31	postive
PJVK	AL021707.4	0.457603	2.38636e-27	postive
PJVK	AC129510.1	0.45881	1.6772e-27	postive
CASP6	CKMT2-AS1	0.406173	2.31157e-21	postive
PJVK	CKMT2-AS1	0.426085	1.46964e-23	postive
PJVK	AL135999.1	0.559354	1.15158e-42	postive
GPX4	AC007114.1	0.418533	1.04138e-22	postive
PJVK	AC007114.1	0.427199	1.09615e-23	postive
PJVK	AC084824.5	0.426961	1.1672e-23	postive
GPX4	AC106795.2	0.443081	1.48922e-25	postive
GPX4	AC107952.2	0.423434	2.9386e-23	postive
PJVK	AC107952.2	0.511617	7.78841e-35	postive
CASP6	FAM111A-DT	0.457643	2.35855e-27	postive
CASP9	FAM111A-DT	0.446041	6.51669e-26	postive
TIRAP	FAM111A-DT	0.41335	3.88198e-22	postive
GSDMC	FAM83A-AS1	0.405469	2.74729e-21	postive
NOD2	SNHG28	0.415579	2.21082e-22	postive
PLCG1	AL031714.1	0.41252	4.78178e-22	postive
GPX4	SPINT1-AS1	0.448874	2.93137e-26	postive
PJVK	SPINT1-AS1	0.484528	6.49335e-31	postive
GPX4	AC069281.2	0.436615	8.80887e-25	postive
GSDMD	AC069281.2	0.427784	9.39473e-24	postive
PJVK	AC069281.2	0.423776	2.6883e-23	postive
GPX4	AC025265.1	0.453154	8.64829e-27	postive
PJVK	AC025265.1	0.423344	3.00832e-23	postive
GSDMA	PLA2G4E-AS1	0.659134	7.0559e-64	postive
NOD2	PLA2G4E-AS1	0.566599	5.7433e-44	postive
PJVK	AC138904.1	0.445256	8.11992e-26	postive
PJVK	AL136038.7	0.42969	5.66937e-24	postive
GPX4	AC114271.1	0.457958	2.1514e-27	postive
NLRP1	AC020558.2	0.443835	1.20748e-25	postive
PJVK	AC020558.2	0.487921	2.18961e-31	postive
CASP3	FGD5-AS1	0.43178	3.24702e-24	postive
CASP6	FGD5-AS1	0.43664	8.74964e-25	postive
PJVK	AC090739.1	0.436179	9.91841e-25	postive
GPX4	AC005790.1	0.486483	3.4764e-31	postive
PJVK	AC011481.2	0.499125	5.53654e-33	postive
IL1B	AC245128.3	0.533678	2.67802e-38	postive
NLRP3	AC245128.3	0.452199	1.13721e-26	postive
CASP6	LINC00339	0.405807	2.52925e-21	postive
GPX4	LINC00339	0.451765	1.28746e-26	postive
PJVK	LINC00339	0.612895	4.18972e-53	postive
NLRP6	SRRM2-AS1	0.409504	1.01527e-21	postive
PJVK	SRRM2-AS1	0.507349	3.41031e-34	postive
PJVK	AC004477.1	0.516978	1.18316e-35	postive
PJVK	AC005306.1	0.5361	1.07626e-38	postive
GPX4	AC100793.4	0.424394	2.28812e-23	postive
GPX4	AL035071.1	0.479251	3.43876e-30	postive
CASP3	AC091057.1	0.415381	2.32452e-22	postive
CASP6	AC091057.1	0.404046	3.89088e-21	postive
PJVK	AL022328.2	0.59852	4.16062e-50	postive
PJVK	AL604028.1	0.458543	1.81311e-27	postive
SCAF11	LINC00630	0.475001	1.28905e-29	postive
TIRAP	LINC00630	0.411683	5.89808e-22	postive
PJVK	SNHG21	0.479724	2.96458e-30	postive
PJVK	AC008124.1	0.429714	5.63389e-24	postive
GPX4	AC011462.4	0.413712	3.5438e-22	postive
PJVK	AC011462.4	0.494175	2.85836e-32	postive
PJVK	AC080013.3	0.456536	3.25494e-27	postive
PJVK	PRR7-AS1	0.407915	1.50522e-21	postive
GPX4	AC009974.1	0.44699	4.99124e-26	postive
PJVK	LINC00685	0.516014	1.66442e-35	postive
CASP9	AC104825.1	0.42698	1.16117e-23	postive
GSDMA	LINC02560	0.504845	8.03077e-34	postive
PJVK	OBSCN-AS1	0.465528	2.29602e-28	postive
GPX4	AC098484.2	0.517359	1.03351e-35	postive
PJVK	AC098484.2	0.523931	9.76113e-37	postive
PJVK	AC017083.1	0.589226	3.0032e-48	postive
PJVK	AC093249.2	0.433482	2.0562e-24	postive
GSDMD	DBH-AS1	0.443459	1.34055e-25	postive
NLRP6	DBH-AS1	0.436304	9.58655e-25	postive
PJVK	AC005076.2	0.48476	6.0316e-31	postive
PJVK	SNHG3	0.430862	4.14948e-24	postive
GPX4	LINC02585	0.400762	8.62737e-21	postive
PJVK	LINC02585	0.464553	3.07285e-28	postive
GPX4	AC010226.1	0.413131	4.10137e-22	postive
PJVK	AC135178.4	0.408078	1.44561e-21	postive
PJVK	AC006480.3	0.480538	2.29598e-30	postive
PJVK	AL390728.6	0.552235	2.04182e-41	postive
GSDMD	AC010969.2	0.42587	1.55473e-23	postive
PJVK	AC010969.2	0.438006	6.02997e-25	postive
GPX4	DDX11-AS1	0.528356	1.93543e-37	postive
PJVK	DDX11-AS1	0.483533	8.9118e-31	postive
PJVK	GABPB1-AS1	0.482278	1.32651e-30	postive
PJVK	AC004908.2	0.500384	3.63123e-33	postive
CASP9	AC079610.1	0.442145	1.9311e-25	postive
GPX4	AL807752.5	0.452157	1.15082e-26	postive
NLRP1	AC002553.1	0.490702	8.9006e-32	postive
PJVK	AC002553.1	0.489086	1.50338e-31	postive
PJVK	LINC01355	0.588443	4.27858e-48	postive
PJVK	CCDC18-AS1	0.504405	9.32901e-34	postive
PJVK	SPATA41	0.518906	5.95681e-36	postive
PJVK	AC233728.1	0.527078	3.09656e-37	postive
PJVK	AC007390.1	0.441357	2.40086e-25	postive
GPX4	AC007220.1	0.422129	4.12477e-23	postive
PJVK	AC068620.2	0.614939	1.52574e-53	postive
PJVK	AC245140.2	0.404508	3.47587e-21	postive
PJVK	AL928654.2	0.448605	3.16358e-26	postive
GSDMA	AC083841.1	0.576948	6.9529e-46	postive
NOD2	AC083841.1	0.52231	1.75548e-36	postive
PJVK	AC253576.2	0.427865	9.19421e-24	postive
PYCARD	U62317.4	0.503614	1.2207e-33	postive
NLRP3	AC022784.1	0.586763	9.11813e-48	postive
PJVK	AC090948.3	0.484182	7.2506e-31	postive
CASP9	AC025171.2	0.40743	1.69632e-21	postive
CASP9	DTX2P1-UPK3BP1-PMS2P11	0.459313	1.44725e-27	postive
PJVK	AC004982.1	0.462997	4.88199e-28	postive
PJVK	AL021707.7	0.435264	1.271e-24	postive
PJVK	ZKSCAN2-DT	0.645556	1.60722e-60	postive
GPX4	LIFR-AS1	0.482402	1.27552e-30	postive
NLRP3	AL049836.1	0.43564	1.14789e-24	postive
PJVK	LINC01578	0.400539	9.10309e-21	postive
PJVK	LINC02615	0.484272	7.04483e-31	postive
PJVK	AC116913.1	0.457832	2.23192e-27	postive
PJVK	AC079907.1	0.455414	4.50629e-27	postive
CASP9	C5orf66	0.550491	4.08792e-41	postive
GPX4	AC079922.2	0.444162	1.10234e-25	postive
GSDMD	AC079922.2	0.410638	7.65696e-22	postive
PJVK	AC079922.2	0.407768	1.56084e-21	postive
PJVK	AL603839.3	0.437133	7.65075e-25	postive
GSDME	MIR31HG	0.487044	2.90307e-31	postive
PJVK	DANCR	0.414224	3.11432e-22	postive
GPX4	AC022007.1	0.502477	1.7942e-33	postive
PJVK	AC022007.1	0.518641	6.54857e-36	postive
TIRAP	AP003392.1	0.454224	6.35616e-27	postive
SCAF11	AC108449.2	0.539872	2.56295e-39	postive
TIRAP	AC108449.2	0.473478	2.0606e-29	postive
CASP3	AC125257.1	0.413373	3.85884e-22	postive
PJVK	AC125257.1	0.40029	9.66681e-21	postive
GSDMD	AL162274.2	0.437611	6.71588e-25	postive
PJVK	AC126118.1	0.612536	4.99894e-53	postive
PJVK	AC072061.1	0.484394	6.77714e-31	postive
NLRP3	AC004817.3	0.579019	2.82085e-46	postive
PJVK	AC113139.1	0.408406	1.33292e-21	postive
PJVK	LINC01004	0.437709	6.53923e-25	postive
PJVK	AC012435.3	0.410401	8.12352e-22	postive
GPX4	MINCR	0.432078	2.99821e-24	postive
GSDMD	MINCR	0.412457	4.85781e-22	postive
PJVK	AC009097.2	0.488248	1.97063e-31	postive
PJVK	AC024361.3	0.445891	6.79651e-26	postive
GSDMD	AP001505.1	0.526106	4.41911e-37	postive
PJVK	AL355388.1	0.553592	1.18655e-41	postive
PJVK	C9orf163	0.516309	1.49924e-35	postive
PJVK	AL359921.2	0.422052	4.20769e-23	postive
GPX4	AC016876.3	0.400239	9.78483e-21	postive
GSDMD	AC016876.3	0.503578	1.23574e-33	postive
PYCARD	AC016876.3	0.404055	3.88159e-21	postive
SCAF11	AC016876.3	-0.423903	2.60108e-23	negative
NLRP6	LINC02361	0.433638	1.97157e-24	postive
PYCARD	AC011472.2	0.453868	7.04144e-27	postive
TIRAP	LINC01521	0.472814	2.52684e-29	postive
GSDME	HS1BP3-IT1	0.41758	1.32882e-22	postive
PJVK	MANEA-DT	0.439382	4.13681e-25	postive
PJVK	AP006545.2	0.588744	3.73517e-48	postive
PJVK	AC092171.4	0.563192	2.37398e-43	postive
GSDMD	AC018926.2	0.407793	1.55108e-21	postive
PJVK	AL731563.4	0.507802	2.91833e-34	postive
GSDMD	AL121832.2	0.427971	8.94206e-24	postive
NLRP1	KIF1C-AS1	0.434905	1.40075e-24	postive
PJVK	KIF1C-AS1	0.416374	1.80677e-22	postive
GPX4	TTC28-AS1	0.443342	1.38503e-25	postive
PJVK	TTC28-AS1	0.502587	1.72841e-33	postive
AIM2	USP30-AS1	0.582672	5.6535e-47	postive
CASP1	USP30-AS1	0.477784	5.43806e-30	postive
GSDMD	USP30-AS1	0.496483	1.33435e-32	postive
CASP9	EGOT	0.447928	3.83083e-26	postive
PJVK	Z83843.1	0.467676	1.2044e-28	postive
PJVK	AL512343.2	0.424623	2.15516e-23	postive
PJVK	NBR2	0.444633	9.66448e-26	postive
PJVK	ASMTL-AS1	0.521545	2.31285e-36	postive
GPX4	RAB11B-AS1	0.574855	1.71958e-45	postive
PJVK	RAB11B-AS1	0.414554	2.86566e-22	postive
PJVK	AL024498.1	0.466867	1.53656e-28	postive
PJVK	ITGB2-AS1	0.416989	1.54503e-22	postive
PJVK	AC107375.1	0.526715	3.53738e-37	postive
PJVK	AL031847.1	0.430178	4.97914e-24	postive
PJVK	AC008764.8	0.561012	5.83494e-43	postive
GPX4	TRIM52-AS1	0.449586	2.39605e-26	postive
GSDMD	TRIM52-AS1	0.424049	2.50387e-23	postive
PJVK	AL137244.1	0.540308	2.16862e-39	postive
PJVK	AL021707.2	0.427305	1.06605e-23	postive
TIRAP	AC024075.3	0.439861	3.6268e-25	postive
NLRP3	AC067930.3	0.477387	6.15415e-30	postive
PYCARD	AL731577.2	-0.422394	3.85105e-23	negative
SCAF11	AL731577.2	0.510589	1.11375e-34	postive
GSDMD	AC017104.1	0.432321	2.80872e-24	postive
PJVK	AC005387.1	0.466734	1.59917e-28	postive
CASP9	BDNF-AS	0.433616	1.98338e-24	postive
GPX4	AC244090.3	0.451367	1.44273e-26	postive
AIM2	LINC02195	0.469642	6.6478e-29	postive
GSDMD	LINC02195	0.479261	3.42776e-30	postive
CASP5	AC007728.2	0.403855	4.07546e-21	postive
NLRC4	AC007728.2	0.446701	5.41294e-26	postive
GPX4	AL008635.1	0.418467	1.05917e-22	postive
PJVK	AL008635.1	0.43024	4.89809e-24	postive
CASP6	FOXD3-AS1	0.415818	2.08086e-22	postive
GPX4	FOXD3-AS1	0.522391	1.70474e-36	postive
CASP9	AL079303.1	0.410257	8.41965e-22	postive
GSDMD	AL136295.2	0.45071	1.74036e-26	postive
PJVK	AL136295.2	0.49072	8.85031e-32	postive
GSDMD	AC034236.2	0.45765	2.35377e-27	postive
PJVK	AC034236.2	0.601383	1.08222e-50	postive
PJVK	IPO9-AS1	0.424382	2.2953e-23	postive
AIM2	PSMB8-AS1	0.483579	8.78143e-31	postive
GSDMD	PSMB8-AS1	0.407545	1.6492e-21	postive
GSDMD	AC008610.1	0.470596	4.97476e-29	postive
PJVK	AC008610.1	0.406877	1.94432e-21	postive
PJVK	AP002807.1	0.459343	1.4345e-27	postive
SCAF11	Z68871.1	0.51549	2.00302e-35	postive
TIRAP	Z68871.1	0.499637	4.6653e-33	postive
GPX4	AC074032.1	0.505657	6.08786e-34	postive
PJVK	AC074032.1	0.43231	2.81747e-24	postive
GPX4	AC009088.1	0.433731	1.92283e-24	postive
GSDMD	AC009088.1	0.439344	4.17992e-25	postive
PJVK	AC009088.1	0.469377	7.20334e-29	postive
GPX4	AL163051.1	0.412656	4.62181e-22	postive
CASP3	UBL7-AS1	0.415053	2.52561e-22	postive
CASP9	AC096992.2	0.439721	3.76895e-25	postive
NLRP6	AC096992.2	0.402125	6.20569e-21	postive
PJVK	AC096992.2	0.436575	8.90527e-25	postive
PYCARD	AL049840.6	0.409749	9.55339e-22	postive
SCAF11	AL049840.6	-0.439537	3.9638e-25	negative
PJVK	AC234582.1	0.498727	6.32401e-33	postive
PJVK	AC109460.1	0.483955	7.79397e-31	postive
PJVK	AC002310.1	0.415992	1.99079e-22	postive
PYCARD	AC027319.1	0.425992	1.50584e-23	postive
SCAF11	AC027319.1	-0.403862	4.06889e-21	negative
PJVK	LINC01176	0.434612	1.51605e-24	postive
PJVK	AC022098.1	0.544092	5.03581e-40	postive
GSDMD	CYTOR	0.422378	3.86685e-23	postive
PJVK	AC010618.2	0.602078	7.78782e-51	postive
PJVK	AC127502.2	0.494999	2.17917e-32	postive
NLRC4	TRG-AS1	0.43538	1.2317e-24	postive
PJVK	AC009121.3	0.425358	1.77826e-23	postive
PJVK	AL512652.1	0.487543	2.47331e-31	postive
GPX4	AC016773.2	0.450376	1.91363e-26	postive
GSDMD	AC016773.2	0.418628	1.0165e-22	postive
PJVK	AC016773.2	0.623945	1.62707e-55	postive
PJVK	NFYC-AS1	0.467347	1.33003e-28	postive
PRKACA	AC068700.1	0.417212	1.45944e-22	postive
PJVK	AP001412.1	0.566142	6.95436e-44	postive
PJVK	AL513320.1	0.585569	1.55748e-47	postive
PJVK	RUSC1-AS1	0.525594	5.32907e-37	postive
PJVK	AC040162.3	0.530564	8.55593e-38	postive
GSDMD	AC132192.2	0.421833	4.45287e-23	postive
PJVK	AC132192.2	0.619435	1.61071e-54	postive
PJVK	LINC01089	0.558697	1.5057e-42	postive
GSDMA	AC129492.1	0.50486	7.99119e-34	postive
NOD2	AC129492.1	0.476025	9.39193e-30	postive
NLRP1	AP006623.1	0.403037	4.97386e-21	postive
PJVK	AP006623.1	0.445376	7.8519e-26	postive
PJVK	AC010422.2	0.50629	4.90364e-34	postive
PJVK	AC048341.2	0.567602	3.76966e-44	postive
PJVK	SNHG1	0.560463	7.3118e-43	postive
GPX4	MELTF-AS1	0.402108	6.23165e-21	postive
PJVK	MELTF-AS1	0.447122	4.80922e-26	postive
PJVK	AC007292.1	0.468706	8.82669e-29	postive
PJVK	AL355075.2	0.414204	3.13004e-22	postive
PJVK	AL031282.2	0.420633	6.07247e-23	postive
PJVK	AC004223.4	0.504559	8.85236e-34	postive
PJVK	AC104532.2	0.475925	9.68801e-30	postive
NOD2	LINC01094	0.430121	5.05551e-24	postive
PJVK	AC046134.2	0.436865	8.22966e-25	postive
PJVK	AC008870.2	0.559203	1.22505e-42	postive
GPX4	AC106900.1	0.517298	1.0559e-35	postive
PJVK	AC021321.1	0.499531	4.83374e-33	postive
NLRC4	AC006033.2	0.573532	3.03734e-45	postive
GPX4	DLG5-AS1	0.528732	1.68522e-37	postive
PJVK	CTBP1-AS	0.435999	1.04146e-24	postive
PLCG1	CTBP1-AS	0.432597	2.60816e-24	postive
PJVK	AC005387.2	0.470138	5.71744e-29	postive
PJVK	AC105137.2	0.591731	9.60436e-49	postive
NLRC4	SMIM25	0.592369	7.17462e-49	postive
PJVK	AC022558.3	0.500611	3.36462e-33	postive
CASP4	AC093801.1	0.465332	2.43468e-28	postive
PJVK	MCCC1-AS1	0.400067	1.0199e-20	postive
GPX4	AC012510.1	0.436844	8.27803e-25	postive
GSDMD	AC012510.1	0.509909	1.40976e-34	postive
PYCARD	AC012510.1	0.502794	1.61146e-33	postive
SCAF11	AC012510.1	-0.411983	5.47063e-22	negative
GPX4	AC010503.5	0.431552	3.45145e-24	postive
NLRP3	PDE2A-AS2	0.531552	5.92702e-38	postive
PJVK	AC022144.1	0.411519	6.14482e-22	postive
CASP9	SREBF2-AS1	0.428697	7.37931e-24	postive
PJVK	SREBF2-AS1	0.466965	1.49183e-28	postive
SCAF11	AC018752.1	0.444793	9.2423e-26	postive
PJVK	AC011481.1	0.599745	2.34231e-50	postive
PJVK	AC108860.2	0.404013	3.92195e-21	postive
PJVK	AL592166.1	0.480976	2.00081e-30	postive
TIRAP	AC120114.1	0.442531	1.73471e-25	postive
GPX4	AC008764.6	0.453006	9.02179e-27	postive
PJVK	AC008764.6	0.577957	4.48347e-46	postive
PJVK	TMEM44-AS1	0.429672	5.69636e-24	postive
PJVK	AL513327.1	0.400703	8.75049e-21	postive
GPX4	AC005261.3	0.427749	9.48266e-24	postive
PJVK	AC005261.3	0.488385	1.88554e-31	postive
PJVK	AC025048.2	0.42201	4.25356e-23	postive
GPX4	MAPKAPK5-AS1	0.538504	4.3216e-39	postive
PJVK	MAPKAPK5-AS1	0.549247	6.68945e-41	postive
AIM2	HCP5	0.578932	2.92989e-46	postive
CASP1	HCP5	0.46563	2.22701e-28	postive
PJVK	AP000866.6	0.506618	4.3828e-34	postive
NLRP1	PEF1-AS1	0.509296	1.74342e-34	postive
PJVK	PEF1-AS1	0.413978	3.3138e-22	postive
PLCG1	PEF1-AS1	0.408774	1.21693e-21	postive
PJVK	AC015802.4	0.570996	8.9735e-45	postive
PJVK	AC116914.2	0.511497	8.12099e-35	postive
PJVK	EIF3J-DT	0.519351	5.0821e-36	postive
PJVK	WEE2-AS1	0.418524	1.04395e-22	postive
PJVK	FGF14-AS2	0.431988	3.07121e-24	postive
NLRP1	TPT1-AS1	0.478828	3.92494e-30	postive
GPX4	AP000223.1	0.440803	2.7978e-25	postive
GSDMA	RAET1E-AS1	0.429166	6.51547e-24	postive
PJVK	AC084018.1	0.472116	3.12823e-29	postive
CASP9	EPB41L4A-DT	0.544617	4.10653e-40	postive
PJVK	WAC-AS1	0.447894	3.86817e-26	postive
PJVK	AL359513.1	0.481541	1.6742e-30	postive
GPX4	AC074212.1	0.426993	1.15729e-23	postive
PJVK	AC074212.1	0.57796	4.47816e-46	postive
PJVK	AC073575.4	0.443128	1.46981e-25	postive
GPX4	AC127024.6	0.400549	9.08089e-21	postive
PJVK	AC127024.6	0.504448	9.19352e-34	postive
PJVK	AC023302.1	0.525061	6.47101e-37	postive
PJVK	AL358781.2	0.493223	3.90825e-32	postive
NOD2	AC126773.3	0.491993	5.84386e-32	postive
PJVK	AL136295.6	0.468343	9.84926e-29	postive
PJVK	SNHG12	0.572261	5.23252e-45	postive
PJVK	AC013731.1	0.547117	1.54683e-40	postive
GPX4	LINC02091	0.472931	2.43751e-29	postive
PJVK	U47924.1	0.431627	3.38289e-24	postive
NLRC4	LINC00996	0.507888	2.83312e-34	postive
PJVK	AL139089.1	0.609245	2.49854e-52	postive
NLRC4	AC243829.4	0.569804	1.4881e-44	postive
PJVK	MUC20-OT1	0.414475	2.9234e-22	postive
GPX4	ARF4-AS1	0.439794	3.69341e-25	postive
NLRP6	AC010883.1	0.432975	2.35676e-24	postive
PJVK	AC010883.1	0.549961	5.04291e-41	postive
PJVK	AL161668.3	0.462281	6.03554e-28	postive
GSDME	STK4-AS1	0.411338	6.42863e-22	postive
NLRP1	AL354760.1	0.442452	1.77335e-25	postive
PJVK	AL354760.1	0.421946	4.32508e-23	postive
CASP6	AC016394.2	0.400336	9.55958e-21	postive
GPX4	AC016394.2	0.455561	4.31881e-27	postive
PJVK	AC016394.2	0.546481	1.98452e-40	postive
PJVK	AL117379.1	0.59394	3.48776e-49	postive
PJVK	AC074117.1	0.462652	5.40841e-28	postive
PJVK	AC078846.1	0.439304	4.22621e-25	postive
NLRP3	LINC02320	0.476868	7.23158e-30	postive
CASP9	AC009506.2	0.40224	6.03503e-21	postive
GPX4	AP000553.2	0.457879	2.20115e-27	postive
PJVK	AP000553.2	0.54064	1.90899e-39	postive
PJVK	AL583856.2	0.498062	7.89391e-33	postive
GPX4	AL133215.2	0.411024	6.95389e-22	postive
PJVK	AL133215.2	0.455996	3.80734e-27	postive
PJVK	AC025178.2	0.460242	1.10184e-27	postive
PJVK	LINC00663	0.538636	4.10929e-39	postive
PJVK	AL513218.1	0.508943	1.96923e-34	postive
GPX4	AC133552.5	0.482761	1.13857e-30	postive
GSDMD	AC133552.5	0.416398	1.79584e-22	postive
PJVK	AC133550.3	0.427597	9.86966e-24	postive
PJVK	AC007066.2	0.560381	7.56374e-43	postive
PJVK	AL356740.1	0.419428	8.27988e-23	postive
SCAF11	AC010834.3	0.460805	9.33492e-28	postive
TIRAP	AC010834.3	0.452668	9.94083e-27	postive
PJVK	AL356481.1	0.459801	1.25433e-27	postive
PJVK	AL513190.1	0.463283	4.48402e-28	postive
PJVK	AL133367.1	0.428457	7.86245e-24	postive
GPX4	ENTPD3-AS1	0.516822	1.2503e-35	postive
GSDMD	ENTPD3-AS1	0.428998	6.8134e-24	postive
PYCARD	ENTPD3-AS1	0.419893	7.34603e-23	postive
PJVK	AC079414.3	0.547638	1.26084e-40	postive
PJVK	AL008729.1	0.547833	1.16764e-40	postive
GPX4	AC008915.3	0.47674	7.52388e-30	postive
GSDMD	AC008915.3	0.408303	1.36758e-21	postive
GPX4	AC002398.1	0.424915	1.99703e-23	postive
PJVK	LINC00893	0.581677	8.77469e-47	postive
NOD2	AL357033.1	0.412088	5.32928e-22	postive
PJVK	U47924.3	0.416711	1.65814e-22	postive
GSDMD	AL138724.2	0.448801	2.99327e-26	postive
PJVK	AC135050.3	0.488689	1.70906e-31	postive
PJVK	MALINC1	0.448361	3.39007e-26	postive
PJVK	LINC01311	0.529676	1.18899e-37	postive
PJVK	AC027271.1	0.548344	9.54946e-41	postive
PJVK	AC074044.1	0.424164	2.42938e-23	postive
PLCG1	AL031600.1	0.422993	3.29569e-23	postive
GSDME	PICART1	0.463938	3.69076e-28	postive
CASP6	AC024060.2	0.4084	1.33484e-21	postive
GPX4	AC024060.2	0.520281	3.64232e-36	postive
PJVK	AC024060.2	0.649162	2.14392e-61	postive
CASP6	AC004801.6	0.404665	3.34463e-21	postive
GPX4	AC004801.6	0.472494	2.78663e-29	postive
GPX4	SNHG6	0.513392	4.18795e-35	postive
GSDMD	SNHG6	0.507084	3.73452e-34	postive
PJVK	SNHG6	0.409715	9.6338e-22	postive
NLRC4	CARD8-AS1	0.454088	6.60888e-27	postive
PJVK	AC079174.2	0.548349	9.532e-41	postive
GSDMD	LINC00623	0.505345	6.77369e-34	postive
NLRP6	AL022328.1	0.406632	2.06522e-21	postive
PJVK	AL022328.1	0.526344	4.0518e-37	postive
GPX4	AC009065.5	0.430451	4.6306e-24	postive
GSDMD	AC009065.5	0.430322	4.79203e-24	postive
PJVK	AC009065.5	0.524151	9.01278e-37	postive
PJVK	AL022157.1	0.403829	4.10195e-21	postive
PJVK	AL645940.1	0.521307	2.51923e-36	postive
GSDMD	AC055822.1	0.513118	4.61059e-35	postive
GPX4	AC015802.5	0.451455	1.40689e-26	postive
PJVK	AC015802.5	0.508973	1.94917e-34	postive
PJVK	AL671710.1	0.52126	2.56227e-36	postive
PJVK	SPAG5-AS1	0.441122	2.5623e-25	postive
PJVK	AGBL5-IT1	0.479804	2.89122e-30	postive
PJVK	AC022400.6	0.416677	1.67244e-22	postive
PJVK	AC004918.1	0.489596	1.27446e-31	postive
GPX4	LINC01315	0.56957	1.64321e-44	postive
PJVK	ZNF32-AS2	0.458162	2.027e-27	postive
CASP9	AC009121.4	0.410895	7.18054e-22	postive
CASP6	AC012467.2	0.404966	3.10777e-21	postive
CASP9	AC012467.2	0.431824	3.20914e-24	postive
PJVK	AC012467.2	0.451944	1.22326e-26	postive
PJVK	AC020907.4	0.431854	3.18351e-24	postive
GPX4	ITGA9-AS1	0.40757	1.63907e-21	postive
PJVK	ITGA9-AS1	0.50372	1.17742e-33	postive
GSDMD	MIATNB	0.400047	1.02483e-20	postive
PJVK	AP001628.1	0.469466	7.01124e-29	postive
GPX4	AC010331.1	0.485233	5.18672e-31	postive
GSDMD	AC010331.1	0.46661	1.65993e-28	postive
PJVK	AC010331.1	0.414067	3.24042e-22	postive
NLRP1	AL109811.2	0.403926	4.00591e-21	postive
PJVK	AL109811.2	0.62025	1.06718e-54	postive
PJVK	AC016737.1	0.521649	2.22813e-36	postive
PJVK	AC023509.3	0.425228	1.83979e-23	postive
PJVK	AC011461.1	0.454769	5.43053e-27	postive
PJVK	AC005534.1	0.411537	6.11665e-22	postive
CASP6	AC109347.2	0.422991	3.29747e-23	postive
GPX4	AC109347.2	0.432736	2.51322e-24	postive
PJVK	AC109347.2	0.461155	8.41899e-28	postive
GPX4	LINC00847	0.416897	1.5817e-22	postive
PJVK	LINC00847	0.415851	2.06326e-22	postive
PJVK	AP006621.2	0.530861	7.66222e-38	postive
PJVK	DHDDS-AS1	0.409018	1.14537e-21	postive
GSDME	LINC02535	0.520385	3.50965e-36	postive
CASP3	TNRC6C-AS1	0.413424	3.81005e-22	postive
CASP6	TNRC6C-AS1	0.405392	2.7995e-21	postive
CASP9	TNRC6C-AS1	0.469774	6.38687e-29	postive
GPX4	KMT2E-AS1	0.451172	1.52532e-26	postive
PJVK	KMT2E-AS1	0.46797	1.10246e-28	postive
PJVK	Z98200.2	0.467633	1.22028e-28	postive
NLRP3	LINC00707	0.501404	2.57681e-33	postive
GSDMD	AP001816.1	0.43518	1.3003e-24	postive
PYCARD	AP001816.1	0.40173	6.82782e-21	postive
SCAF11	AP001816.1	-0.404637	3.36807e-21	negative
NLRP1	AL365330.1	0.42063	6.07659e-23	postive
PJVK	AL365330.1	0.536044	1.0989e-38	postive
PJVK	AL358472.3	0.489903	1.15376e-31	postive
PJVK	AL596094.1	0.459488	1.37468e-27	postive
PJVK	C15orf56	0.419957	7.22675e-23	postive
CASP9	AP002026.1	0.40283	5.23052e-21	postive
PJVK	AC027801.1	0.499671	4.61194e-33	postive
PJVK	AL513327.2	0.501765	2.28151e-33	postive
PJVK	AC010319.4	0.482057	1.4223e-30	postive
GPX4	AC087239.1	0.433231	2.20026e-24	postive
GSDMD	AC087239.1	0.414498	2.90646e-22	postive
PJVK	AL139123.1	0.563497	2.09198e-43	postive
PJVK	AC007038.1	0.608473	3.63387e-52	postive
PJVK	PRANCR	0.469758	6.41683e-29	postive
PJVK	AC009107.2	0.413255	3.9754e-22	postive
PJVK	UBR5-AS1	0.455495	4.40248e-27	postive
PJVK	CD27-AS1	0.501899	2.18083e-33	postive
PJVK	LINC02021	0.469594	6.74424e-29	postive
PJVK	OLMALINC	0.430639	4.40393e-24	postive
PJVK	AC124045.1	0.483208	9.87934e-31	postive
GPX4	PXN-AS1	0.570446	1.13376e-44	postive
PJVK	PXN-AS1	0.445189	8.27432e-26	postive
GSDMD	AC010997.5	0.424563	2.18941e-23	postive
PJVK	LINC02019	0.453458	7.92443e-27	postive
PJVK	RAD51-AS1	0.629037	1.16828e-56	postive
GSDMD	AP006621.3	0.41913	8.93754e-23	postive
PJVK	AP006621.3	0.433028	2.32354e-24	postive
GPX4	AC020765.2	0.496319	1.40872e-32	postive
PJVK	AC020765.2	0.516542	1.38061e-35	postive
NLRP1	AC004148.1	0.496835	1.18711e-32	postive
PJVK	AC004148.1	0.5702	1.2583e-44	postive
NLRP6	MMP25-AS1	0.403034	4.97745e-21	postive
PJVK	TBC1D8-AS1	0.42679	1.22074e-23	postive
AIM2	AC007991.2	0.429654	5.72489e-24	postive
CASP6	POLH-AS1	0.415424	2.29896e-22	postive
PJVK	AC009061.2	0.40227	5.99127e-21	postive
GSDMD	AL590764.1	0.403716	4.21636e-21	postive
NLRC4	AL590764.1	0.550351	4.31993e-41	postive
PJVK	ZNF213-AS1	0.516167	1.57658e-35	postive
GPX4	H1FX-AS1	0.442464	1.76745e-25	postive
PJVK	H1FX-AS1	0.4255	1.71328e-23	postive
PJVK	NALT1	0.525171	6.21778e-37	postive
PJVK	AL353708.3	0.538874	3.75311e-39	postive
PJVK	AC010864.1	0.46479	2.86243e-28	postive
PJVK	AC253536.6	0.457442	2.50058e-27	postive
TIRAP	AL353804.1	0.416717	1.65589e-22	postive
GPX4	AC097468.3	0.478684	4.1058e-30	postive
GSDMD	AC097468.3	0.456674	3.12656e-27	postive
NOD2	AC008592.4	0.413459	3.77684e-22	postive
PJVK	AC008735.2	0.463504	4.19967e-28	postive
PJVK	RNF139-AS1	0.561955	3.95841e-43	postive
CASP9	AC010186.3	0.404423	3.54858e-21	postive
CASP9	ZNF436-AS1	0.402113	6.22332e-21	postive
PJVK	ZNF436-AS1	0.563935	1.74472e-43	postive
PJVK	AC114730.3	0.42007	7.01879e-23	postive
PJVK	AC010809.2	0.548398	9.35029e-41	postive
GSDMD	SNHG25	0.581658	8.8493e-47	postive
PJVK	AC069544.1	0.415088	2.50318e-22	postive
NLRC4	AC004988.1	0.402642	5.47442e-21	postive
PJVK	AC010761.1	0.505579	6.25189e-34	postive
PJVK	AC104564.3	0.461482	7.64458e-28	postive
PLCG1	AC104564.3	0.411824	5.69262e-22	postive
PJVK	AC092119.2	0.576706	7.7224e-46	postive
GSDME	LINC02454	0.455902	3.91202e-27	postive
GSDMA	OVOL1-AS1	0.408659	1.25214e-21	postive
NLRC4	LINC01943	0.514515	2.82404e-35	postive
PJVK	AC010894.2	0.424702	2.11142e-23	postive
NLRP6	LINC01480	0.420126	6.91899e-23	postive
PJVK	LINC01480	0.434273	1.66147e-24	postive
PJVK	AC002553.2	0.540202	2.25818e-39	postive
PJVK	CAPN10-DT	0.559507	1.08188e-42	postive
PJVK	AL592435.1	0.472409	2.86024e-29	postive
GPX4	AC104126.1	0.484071	7.5108e-31	postive
PJVK	AC093726.2	0.450096	2.07236e-26	postive
PJVK	AC021851.1	0.458571	1.79854e-27	postive
PJVK	AC025682.2	0.41561	2.19319e-22	postive
PJVK	AL121917.1	0.43162	3.38908e-24	postive
PJVK	PIK3IP1-AS1	0.473346	2.14615e-29	postive
PJVK	AC080129.2	0.525455	5.60657e-37	postive
GPX4	LINC00240	0.425336	1.78841e-23	postive
GPX4	SNHG32	0.441113	2.56881e-25	postive
PJVK	SNHG32	0.425902	1.5417e-23	postive
PJVK	AC048341.1	0.449995	2.13264e-26	postive
PJVK	AL356740.3	0.413394	3.83917e-22	postive
PJVK	AC107464.2	0.481902	1.49382e-30	postive
PJVK	PCBP1-AS1	0.540556	1.97164e-39	postive
PJVK	AF129075.2	0.480579	2.26674e-30	postive
PJVK	AC010491.1	0.537524	6.2738e-39	postive
AIM2	AL157871.2	0.431488	3.51114e-24	postive
PJVK	MIR762HG	0.517608	9.45746e-36	postive
PLCG1	AC109460.2	0.414289	3.0639e-22	postive
GPX4	AC127537.1	0.423982	2.54782e-23	postive
PJVK	PSMA3-AS1	0.515795	1.79836e-35	postive
GSDMD	LINC02878	0.463155	4.65827e-28	postive
PJVK	AC087289.2	0.592274	7.49324e-49	postive
PJVK	AC012442.2	0.404189	3.75748e-21	postive
SCAF11	AC008764.2	0.440396	3.12976e-25	postive
TIRAP	AC008764.2	0.455135	4.8852e-27	postive
PJVK	CEP83-DT	0.465596	2.24977e-28	postive
PJVK	AC025171.4	0.470024	5.919e-29	postive
CASP9	TMEM51-AS1	0.421097	5.38596e-23	postive
PJVK	AC100814.2	0.460726	9.55516e-28	postive
GPX4	SNHG11	0.424999	1.95353e-23	postive
PJVK	SNHG11	0.549068	7.17935e-41	postive
NLRP1	AL122035.2	0.407538	1.65173e-21	postive
PJVK	AL021707.1	0.478106	4.9179e-30	postive
PJVK	AC002550.2	0.506978	3.87393e-34	postive
GSDMD	AC060766.4	0.452803	9.56297e-27	postive
PJVK	AL731569.1	0.598296	4.6195e-50	postive
PJVK	AC002128.1	0.498233	7.45805e-33	postive
PJVK	AC010618.3	0.536156	1.05351e-38	postive
GPX4	AC092354.2	0.528633	1.74753e-37	postive
PJVK	PRKCZ-AS1	0.496092	1.51847e-32	postive
GPX4	AC139530.1	0.444405	1.02989e-25	postive
PJVK	AC139530.1	0.482595	1.20006e-30	postive
PJVK	AC055855.2	0.470168	5.66656e-29	postive
NLRP6	AC069224.2	0.403115	4.88029e-21	postive
PJVK	AC069224.2	0.484843	5.87416e-31	postive
GPX4	OSER1-DT	0.641136	1.83075e-59	postive
PJVK	OSER1-DT	0.49746	9.6451e-33	postive
