# Supplementary material for: A novel Pyroptosis‐related long non‐coding RNA signature for predicting the prognosis and immune landscape of head and neck squamous cell carcinoma
Source: Cancer Med. 2022 May 14;11(24):5097–112. doi: 10.1002/cam4.4819 (PMC9761069; doi:10.1002/cam4.4819)
Supplement: Supplementary file 3 — Table S3 [file CAM4-11-5097-s004.xlsx]

## Sheet: Sheet1
Gene	Coef
LINC01704	0.423415
TMED2-DT	-0.184395
AC037198.1	0.129431
CTBP1-DT	-0.126989
LINC02345	0.15783
AC007728.3	-0.725518
AC015911.3	-0.365161
AL356481.3	-0.0726978
AC114271.1	-0.430361
LINC02560	-0.014431
LINC02585	-0.0523654
DDX11-AS1	-0.103647
AC022098.1	-0.159896
AC007292.1	-0.0413807
WEE2-AS1	-0.0835738
LINC00996	-0.122476
AC010834.3	-0.0272141
AL513190.1	-0.140825
AC010894.2	0.0926475
