# Supplementary material for: A novel Pyroptosis‐related long non‐coding RNA signature for predicting the prognosis and immune landscape of head and neck squamous cell carcinoma
Source: Cancer Med. 2022 May 14;11(24):5097–112. doi: 10.1002/cam4.4819 (PMC9761069; doi:10.1002/cam4.4819)
Supplement: Supplementary file 4 — Table S4 [file CAM4-11-5097-s003.xlsx]

## Sheet: Sheet1
gene	lowMean	highMean	logFC	pValue	fdr
MUC21	10.0558	3.10084	-1.6973	3.30949e-10	5.32027e-09
AC046185.3	1.95682	0.915206	-1.09634	1.75018e-10	3.00113e-09
IGLV1-50	1.8908	0.449361	-2.07305	2.76962e-14	2.05411e-12
ZNF683	1.40644	0.620104	-1.18146	1.73596e-08	1.77398e-07
SELL	6.18675	2.50408	-1.3049	6.0429e-11	1.2135e-09
SCNN1B	5.88923	2.71272	-1.11834	1.29143e-14	1.13131e-12
AC005392.2	6.56142	3.13504	-1.06552	5.75622e-08	5.13178e-07
IGHV2-5	14.3583	2.68135	-2.42086	6.14113e-14	3.97006e-12
IGHV3-20	7.38576	2.30863	-1.67771	2.19061e-10	3.68597e-09
IGKV6-21	10.8979	2.90189	-1.90898	1.3602e-12	5.10666e-11
MUC5B	9.16354	2.91054	-1.65462	0.000378288	0.0011601
IGHV1-2	92.2589	21.4791	-2.10275	6.79953e-10	9.98779e-09
IL17RB	1.84919	0.474409	-1.96269	3.95796e-17	1.16702e-14
SH2D1A	1.45932	0.577439	-1.33756	3.35629e-12	1.09957e-10
KCNS1	1.5907	0.741408	-1.10132	3.65093e-07	2.62403e-06
CD2	12.1373	5.98287	-1.02054	9.41277e-10	1.34983e-08
TFF1	2.01043	0.407563	-2.30241	0.00697245	0.0146872
IGKV3D-11	5.81908	1.96255	-1.56806	8.60816e-14	5.2032e-12
MUC15	4.40006	1.98037	-1.15176	1.34206e-12	5.05427e-11
IGKV1D-42	2.01081	0.61321	-1.71332	5.94036e-11	1.19747e-09
IGHV4-4	7.88314	2.43796	-1.69309	7.55007e-14	4.72916e-12
CPNE5	2.03781	0.913013	-1.15832	1.9773e-16	3.98394e-14
IGHV4-39	164.857	41.4204	-1.9928	1.67208e-11	4.18504e-10
IGHGP	90.9989	27.6871	-1.71664	1.33021e-12	5.02527e-11
CD48	4.29678	2.06624	-1.05625	9.1237e-10	1.31149e-08
AREG	29.3436	59.0738	1.00947	6.70539e-12	1.89396e-10
ATP13A5	2.25946	0.364148	-2.63338	5.65398e-06	2.93512e-05
ESRG	2.28682	0.958631	-1.25429	2.26773e-05	9.78044e-05
MIR9-3HG	2.05977	0.724104	-1.50821	1.16564e-09	1.63474e-08
NT5E	7.3056	17.6406	1.27183	6.18387e-19	5.75052e-16
GOLGA8A	3.33149	1.54107	-1.11223	7.00533e-13	2.9611e-11
TMEM150C	2.92513	1.15941	-1.33511	5.12266e-08	4.63185e-07
COLCA1	1.82138	0.682341	-1.41647	1.11263e-09	1.57685e-08
IGLV10-54	16.1257	3.64994	-2.14342	2.36901e-11	5.47591e-10
ODAM	13.5209	3.3415	-2.01663	0.000191699	0.000642131
CXCR4	25.4885	12.4344	-1.03551	6.2601e-07	4.21841e-06
IGKV1D-16	8.8362	3.72012	-1.24808	2.62935e-10	4.34239e-09
IGHV3-23	200.837	49.3062	-2.02619	1.48325e-13	8.0408e-12
TRDC	1.71315	0.704291	-1.28241	2.74048e-07	2.05646e-06
ACER1	1.60079	0.540519	-1.56637	6.951e-09	7.8828e-08
NOTUM	3.23208	0.757047	-2.09401	0.00387004	0.00887737
WFDC21P	40.3686	17.3629	-1.21722	2.43463e-14	1.88668e-12
IGHV3-21	89.1853	23.4348	-1.92815	7.52964e-13	3.12803e-11
FMO2	3.96695	1.63665	-1.27728	5.58912e-08	5.00125e-07
AC135068.2	1.95707	0.366194	-2.41802	2.963e-12	9.89496e-11
IGHV4-34	60.6194	23.5268	-1.36547	5.47999e-11	1.11905e-09
IGKV5-2	5.2104	2.00907	-1.37487	3.04646e-11	6.82011e-10
SLURP1	98.0254	32.8777	-1.57605	1.79303e-05	7.96322e-05
BTNL9	1.89264	0.635145	-1.57524	7.98635e-09	8.8494e-08
IGLV8-61	39.6974	10.8763	-1.86785	1.02199e-10	1.8943e-09
CLDN10	2.38884	0.635171	-1.9111	5.10321e-07	3.51726e-06
MMP10	60.25	146.445	1.28132	2.87495e-07	2.13747e-06
MEI1	2.54025	0.541717	-2.22936	2.67006e-15	3.62678e-13
IGLV1-36	23.3629	4.10938	-2.50722	1.03787e-10	1.91848e-09
CLEC2D	1.33871	0.662546	-1.01475	3.44011e-14	2.44632e-12
SPOCK1	2.80372	6.39989	1.1907	2.00843e-11	4.85599e-10
IGLV5-45	13.828	5.5127	-1.32676	4.49206e-10	7.03426e-09
FOXJ1	1.87609	0.579117	-1.6958	6.43822e-10	9.51487e-09
KRT2	6.94395	2.37809	-1.54595	1.99381e-06	1.1729e-05
MIR429	3.22138	1.47283	-1.12909	1.31669e-14	1.14514e-12
SELE	4.03177	1.88044	-1.10034	1.12328e-08	1.20064e-07
IGHV3-13	10.53	4.90316	-1.10272	2.1045e-09	2.74744e-08
MFSD4A	2.04857	0.80112	-1.35453	2.66849e-11	6.09818e-10
IGLL5	43.6641	12.0176	-1.8613	3.52344e-14	2.49093e-12
CCDC146	1.89257	0.836645	-1.17766	1.07365e-13	6.18031e-12
IL36A	12.107	4.91192	-1.30149	1.58465e-08	1.63175e-07
IGKV2-28	4.33104	0.711514	-2.60575	1.30616e-10	2.34624e-09
PDCD1	2.1144	0.987702	-1.0981	1.88019e-11	4.61047e-10
TESC	1.55912	0.741455	-1.0723	3.37112e-12	1.10145e-10
C8G	3.50536	1.34847	-1.37824	2.85152e-10	4.65838e-09
IGHV1OR15-2	6.24194	1.40022	-2.15634	6.92282e-12	1.93279e-10
PPP1R1B	2.17323	0.57575	-1.91633	0.00114272	0.00306509
IGHV3-33	49.4132	16.6433	-1.56995	5.09342e-12	1.52412e-10
FOLR3	1.63446	3.72328	1.18776	4.87329e-07	3.38387e-06
RBP5	2.11076	0.9943	-1.08601	5.65459e-19	5.69653e-16
IGHV3-72	12.4141	3.50925	-1.82275	2.608e-14	1.99545e-12
ASPRV1	33.6203	12.2246	-1.45954	0.000768969	0.0021649
IGKJ5	7.25673	1.85202	-1.97022	1.0805e-14	1.03668e-12
CYP2W1	2.38931	0.918631	-1.37903	0.000484992	0.00144375
MTCO3P12	24.5999	5.71726	-2.10526	0.000132641	0.000465727
PNPLA1	1.35574	0.665021	-1.02761	0.00657265	0.0139569
S1PR4	3.46618	1.63439	-1.08459	1.55615e-12	5.753e-11
VNN1	2.54274	1.12238	-1.17983	2.30265e-07	1.76517e-06
IGHJ2	22.3359	4.93604	-2.17794	1.28839e-11	3.31389e-10
L1CAM	1.26354	3.42443	1.43839	5.11473e-06	2.70127e-05
MT1L	5.8999	13.6625	1.21146	1.30144e-06	8.00665e-06
IGLV5-37	4.4573	0.958905	-2.21671	5.93873e-09	6.89657e-08
IGLV4-69	79.9651	17.2728	-2.21087	1.26575e-12	4.81817e-11
PCED1B-AS1	1.85128	0.909447	-1.02547	1.17665e-11	3.07225e-10
ARNT2	2.66979	1.08452	-1.29967	0.00201544	0.00502675
IGHV2-70	25.0908	8.7502	-1.51977	4.8279e-09	5.76724e-08
RPTN	9.67519	3.13029	-1.62799	1.30767e-05	6.03941e-05
NR4A2	6.01527	2.86496	-1.07011	5.80645e-06	3.0036e-05
AC141557.1	1.60413	0.794622	-1.01345	1.33434e-06	8.16769e-06
C15orf62	2.96556	1.27737	-1.21513	2.58873e-21	7.00785e-18
IGKV3OR2-268	3.44613	0.887291	-1.9575	2.48251e-13	1.22996e-11
IGLV6-57	101.466	21.269	-2.25417	1.81152e-12	6.46e-11
FAM83E	6.29951	2.89622	-1.12107	1.87735e-12	6.65549e-11
IGKV2-29	7.37266	2.40259	-1.61759	3.47203e-05	0.000142669
IGHV6-1	4.97435	0.848337	-2.5518	7.95907e-15	8.19843e-13
IGKV1-9	68.3749	29.227	-1.22617	1.30014e-10	2.33909e-09
IGHV1-45	3.52157	0.958007	-1.87811	1.18104e-12	4.59087e-11
IGKV1D-13	6.57763	2.1622	-1.60507	3.28892e-08	3.15652e-07
MYL4	0.65906	1.50286	1.18923	0.00268008	0.00645922
FMO3	4.1424	0.875534	-2.24223	4.76917e-10	7.4297e-09
IGHV1-18	183.613	46.5188	-1.98078	1.77939e-12	6.42122e-11
IGKV3-20	431.676	118.733	-1.86223	8.81302e-12	2.39417e-10
SLC26A9	2.08907	0.938328	-1.1547	1.0124e-17	4.70726e-15
REC8	3.32809	1.63401	-1.02628	9.49807e-15	9.30523e-13
IL21R	1.5102	0.752208	-1.00553	1.63157e-07	1.28915e-06
IGHV1-12	6.11966	1.2664	-2.27272	2.98018e-10	4.84891e-09
KLRB1	1.77113	0.689781	-1.36046	2.41939e-16	4.64254e-14
LTF	49.295	22.3073	-1.14393	3.01644e-08	2.91028e-07
IGLV3-25	170.121	50.7815	-1.74418	1.21782e-11	3.15929e-10
IGKV2-30	6.6737	1.31453	-2.34394	8.29998e-14	5.11931e-12
WNK2	3.22413	1.41447	-1.18865	1.91667e-07	1.48625e-06
TREX2	2.62383	1.3001	-1.01306	2.10462e-07	1.62262e-06
IGLVI-70	2.28867	0.525599	-2.12247	1.03247e-08	1.10946e-07
CYP4X1	5.49631	2.16758	-1.34238	1.02323e-10	1.8943e-09
IGKV1D-39	3.32603	0.527574	-2.65636	3.50385e-12	1.13561e-10
AL034376.2	2.31172	0.96506	-1.26028	0.00688104	0.0145276
IGKV4-1	311.027	88.2197	-1.81787	4.68756e-12	1.43101e-10
KRT36	2.03419	0.225308	-3.17448	7.06744e-07	4.67387e-06
IRF4	1.97282	0.656226	-1.58799	7.61946e-15	8.07997e-13
IGLV4-60	12.3575	5.00341	-1.3044	3.08331e-09	3.84269e-08
IGHV1OR15-9	4.17897	0.794459	-2.3951	9.36537e-14	5.52283e-12
IGHJ1	7.20259	1.45251	-2.30997	3.0157e-13	1.4467e-11
IGHV4-28	13.6719	3.67068	-1.89709	7.5392e-15	8.06561e-13
JAK3	3.92169	1.84468	-1.0881	5.29426e-15	6.09546e-13
IGKV1OR2-6	2.89026	0.905067	-1.67511	8.72522e-13	3.5251e-11
ANXA9	5.26968	2.25164	-1.22674	7.22281e-17	1.75553e-14
JCHAIN	118.354	31.9839	-1.88769	1.07004e-16	2.35194e-14
PRKAR2B	1.65897	0.763863	-1.1189	3.5676e-10	5.6898e-09
MAP4K1	2.98136	1.17179	-1.34726	2.18977e-18	1.26058e-15
IGKV1-16	67.3399	14.2607	-2.23942	3.303e-13	1.53577e-11
SPRR3	592.875	244.811	-1.27606	1.55567e-10	2.72164e-09
PCP4L1	7.02349	3.14491	-1.15917	7.62112e-11	1.46009e-09
EPHX3	16.5638	5.18823	-1.67472	4.19539e-17	1.20757e-14
PLAC8	5.95272	2.49643	-1.25368	6.82307e-12	1.90935e-10
IGHV3-15	94.4305	30.3108	-1.63942	6.25362e-12	1.78737e-10
AL390719.2	3.12798	1.427	-1.13224	1.72344e-15	2.57218e-13
IGHV3-19	2.22549	0.616023	-1.85307	6.24415e-14	4.01519e-12
IGKV2D-40	7.79707	2.8665	-1.44364	5.03791e-11	1.03753e-09
VCAM1	10.6434	3.28812	-1.69462	1.07437e-05	5.11139e-05
CXCL17	38.1332	18.1232	-1.07321	2.0454e-13	1.03894e-11
TMSB15A	3.21487	1.0582	-1.60315	0.00691931	0.0146007
IGLV7-46	28.5695	5.62886	-2.34356	2.19736e-11	5.19841e-10
ST6GAL1	5.93497	2.78642	-1.09083	4.88388e-10	7.55003e-09
GZMK	2.85625	1.12513	-1.34404	1.66016e-10	2.86709e-09
IGHV1-3	4.87237	1.79498	-1.44065	9.90724e-09	1.07512e-07
CD3E	8.89573	4.14182	-1.10285	8.73348e-11	1.64967e-09
AC136428.1	2.00339	0.425775	-2.23428	5.51009e-10	8.25421e-09
TMPRSS2	3.46326	1.21907	-1.50635	3.14595e-11	6.99106e-10
ATG9B	1.6594	0.694358	-1.25691	1.55694e-17	6.41003e-15
IGKV3D-20	21.9207	5.05272	-2.11716	2.71814e-12	9.23021e-11
AC134879.2	2.06772	0.397377	-2.37946	1.74317e-13	9.13872e-12
IGHJ3P	6.04521	1.22346	-2.30483	1.98634e-18	1.20064e-15
SEPTIN1	2.65922	1.17314	-1.18063	1.08008e-17	4.83597e-15
CIITA	2.76884	1.28366	-1.10901	1.6785e-14	1.38982e-12
MIR8071-2	5.54086	1.02705	-2.43161	9.52154e-15	9.30523e-13
DMRTA2	1.85738	0.500057	-1.89311	6.93546e-06	3.5066e-05
IGKV6D-21	4.72481	1.16015	-2.02594	2.02126e-10	3.42706e-09
IGLV1-51	188.761	44.0791	-2.0984	4.70251e-15	5.74134e-13
NEFH	4.05669	0.48147	-3.07478	3.69063e-07	2.64313e-06
IGHV3-7	4.21552	1.05911	-1.99286	1.93717e-14	1.55089e-12
IGHV3-71	1.92494	0.595922	-1.69162	4.20876e-13	1.88443e-11
FUT6	2.80222	0.945665	-1.56717	9.45058e-15	9.30523e-13
LINC01615	2.9106	6.24653	1.10174	6.03975e-17	1.5535e-14
CDKN2C	10.1176	4.6985	-1.10659	8.33874e-06	4.09618e-05
IGHV1-24	81.2905	19.204	-2.08168	2.40804e-12	8.31736e-11
TCIM	17.6754	7.40434	-1.2553	1.11294e-07	9.22797e-07
ARHGAP26	2.39425	1.181	-1.01957	2.92365e-09	3.67019e-08
IGHV3-43	21.7875	5.43113	-2.00417	8.19644e-09	9.06558e-08
CLEC10A	2.23262	1.07839	-1.04986	5.27549e-12	1.57082e-10
VPREB3	1.52837	0.608649	-1.32831	6.05285e-08	5.37246e-07
CCR7	4.12725	1.55177	-1.41127	6.80575e-15	7.47952e-13
IGKC	1397.02	426.573	-1.71148	3.5452e-13	1.64207e-11
CD79B	3.10408	1.03949	-1.57829	5.01562e-14	3.33153e-12
LINC00460	0.756638	2.0388	1.43005	9.50971e-17	2.12894e-14
STATH	5.89273	1.08341	-2.44336	0.000189775	0.000636391
MS4A1	1.79432	0.210276	-3.09308	2.71989e-24	3.28808e-20
LINC02446	2.03525	0.730877	-1.47751	5.64642e-07	3.85429e-06
STAR	1.4423	0.647979	-1.15435	0.000179429	0.000605562
IGKV1D-12	3.07108	0.644851	-2.25171	2.7384e-10	4.4918e-09
IGKV1-5	264.468	91.1499	-1.53678	6.19997e-12	1.78456e-10
LINC02560	9.69529	4.0965	-1.24289	1.38283e-13	7.63337e-12
FN1	83.7677	189.205	1.17548	2.01187e-08	2.02848e-07
LAMA3	26.6976	54.6617	1.03382	5.99288e-11	1.20546e-09
IGKV1-33	2.02664	0.473431	-2.09787	3.18816e-11	7.07186e-10
NOS2	3.82446	0.414745	-3.20496	1.7656e-07	1.3824e-06
CRABP1	6.92556	1.03707	-2.73942	3.26417e-12	1.07522e-10
TENT5C	5.58948	1.79696	-1.63716	2.99424e-15	3.97773e-13
SLC7A2	3.12953	1.4353	-1.12459	0.000277136	0.000886791
SERPINI1	4.85257	1.9836	-1.29063	3.15214e-06	1.76418e-05
IGHV4-31	40.8606	13.391	-1.60944	2.11417e-13	1.06928e-11
IGLV1-47	101.76	29.2979	-1.79629	7.12437e-14	4.53297e-12
KRT78	24.6815	7.23989	-1.76939	1.02003e-12	4.01665e-11
IGHV3-35	1.86761	0.485375	-1.94402	2.67578e-14	2.02172e-12
FDCSP	502.78	154.24	-1.70475	1.29664e-06	7.99339e-06
GPR15	1.55082	0.46007	-1.75311	1.0518e-10	1.93829e-09
PDIA2	1.74662	0.630769	-1.46938	0.00160686	0.00412516
RBP7	5.65136	2.76285	-1.03244	2.97922e-08	2.87896e-07
KLK12	24.2082	11.029	-1.13419	2.06687e-05	9.02713e-05
ATP6V1C2	3.23151	1.29372	-1.32068	2.09567e-11	5.01675e-10
EYA2	7.83995	3.60686	-1.1201	3.65772e-08	3.46809e-07
IGKV1D-17	2.40633	0.409543	-2.55475	2.67702e-09	3.39547e-08
DEFB4B	2.57115	0.818652	-1.65109	0.000126737	0.000448441
DHRS2	1.18996	4.7737	2.0042	4.57844e-05	0.00018165
PLA2G4D	2.74377	1.22031	-1.16891	9.40872e-05	0.000345301
CYP4F22	7.93197	3.4167	-1.21508	2.53538e-07	1.92165e-06
AC142381.1	2.02674	0.562384	-1.84954	3.39813e-12	1.10728e-10
IGLV9-49	15.9733	3.84149	-2.05592	4.97513e-09	5.91972e-08
IGHV3OR15-7	2.12226	0.500538	-2.08405	7.81296e-14	4.8686e-12
IGLV1-41	5.03793	1.24227	-2.01985	6.34461e-11	1.26151e-09
IGLV1-40	201.518	60.2944	-1.74081	1.30734e-13	7.28312e-12
PSORS1C2	7.66547	3.03672	-1.33586	0.000263428	0.000848579
IGLV7-43	21.4674	8.8945	-1.27116	4.08979e-12	1.28473e-10
PODXL2	14.4306	6.4256	-1.16723	3.24866e-06	1.81652e-05
CD27	6.86646	2.43992	-1.49273	2.31019e-15	3.36481e-13
ZAP70	2.01207	0.746891	-1.42971	6.67594e-20	1.09318e-16
TBC1D10C	2.17512	0.926039	-1.23195	5.88034e-16	1.00123e-13
AC113346.1	0.837146	1.82476	1.12415	1.9339e-07	1.49865e-06
AC133065.3	1.43218	0.568848	-1.3321	9.2789e-21	1.86954e-17
SIRPG	2.08134	0.973279	-1.09658	5.12145e-10	7.81733e-09
LINC00342	1.86851	0.907276	-1.04227	8.69936e-12	2.36862e-10
DUOXA2	3.59291	1.74729	-1.04003	4.50625e-12	1.39325e-10
KRT24	25.4538	4.1272	-2.62464	5.62054e-08	5.02565e-07
IGLV3-16	5.04774	1.10628	-2.18992	5.02626e-12	1.50775e-10
CD79A	16.7732	3.55533	-2.23811	5.55129e-17	1.4589e-14
NRTN	1.76197	0.790976	-1.15549	1.87885e-10	3.20358e-09
PIP	5.09202	1.12085	-2.18364	0.000215685	0.000713384
IGKV1-39	5.25582	1.2658	-2.05387	1.02995e-13	5.98607e-12
IGHV4-55	7.75009	2.05606	-1.91433	1.03192e-12	4.05028e-11
SPIB	5.10536	0.21641	-4.56017	1.26654e-14	1.1176e-12
IGHV4-61	12.7807	2.47532	-2.36828	4.79436e-12	1.45992e-10
SPRR2F	71.6347	35.266	-1.02238	6.64507e-06	3.38384e-05
PLA2G2D	1.93322	0.413589	-2.22474	5.78826e-12	1.69841e-10
FRZB	1.77252	0.744194	-1.25205	8.36612e-14	5.13391e-12
CLDN3	6.62829	2.5751	-1.36401	4.71462e-06	2.52637e-05
FAM222A	1.88935	0.889845	-1.08626	5.25992e-14	3.47471e-12
NPPC	2.98972	0.690772	-2.11373	3.58488e-09	4.38205e-08
CD5	3.24346	1.31248	-1.30524	2.85483e-13	1.38602e-11
CXCR3	3.04101	1.24431	-1.28921	2.1316e-11	5.08262e-10
ITGAL	4.09034	1.8243	-1.16488	1.52205e-11	3.83334e-10
LYPD2	32.0563	14.6	-1.13464	5.09792e-10	7.79124e-09
STAG3	1.84187	0.491587	-1.90565	4.49527e-14	3.08769e-12
KLK14	38.8691	14.2803	-1.4446	0.0107133	0.0214143
BPIFB1	45.115	20.5479	-1.13462	0.0209422	0.0380822
KRT13	1088.59	412.026	-1.40166	1.45758e-10	2.57235e-09
MAL	54.2124	15.874	-1.77196	1.21296e-10	2.21503e-09
IGKV2OR22-4	2.47006	0.712264	-1.79406	8.69712e-12	2.36862e-10
PTPRC	6.49837	3.13316	-1.05246	3.51806e-09	4.32654e-08
PPP1R16B	2.5161	1.03628	-1.27978	8.48708e-15	8.55002e-13
LYZ	164.077	59.1843	-1.47109	1.58045e-08	1.62882e-07
SPOCK2	8.6886	3.71494	-1.22579	6.47596e-12	1.83774e-10
SPINK7	21.0438	9.75471	-1.10922	2.22611e-05	9.62497e-05
IGLV3-21	286.782	63.0694	-2.18494	3.68167e-12	1.17745e-10
IGHV2-70D	9.33903	3.60802	-1.37207	2.92053e-10	4.75896e-09
OR7E14P	1.82082	0.706876	-1.36506	4.8653e-12	1.47735e-10
IGHA2	428.483	135.989	-1.65574	1.28777e-11	3.31389e-10
CEACAM7	4.14732	1.5391	-1.43009	1.78831e-12	6.4342e-11
SPINK5	60.5112	28.7917	-1.07155	1.97997e-13	1.00995e-11
IGKV1-12	4.1042	0.975091	-2.07349	2.07362e-17	7.65673e-15
IGLV3-19	179.405	58.0715	-1.62732	3.96418e-11	8.48195e-10
COL23A1	1.87631	0.793635	-1.24135	0.0139907	0.0269751
SIM2	2.2731	0.628041	-1.85573	7.08628e-06	3.56348e-05
TGM3	120.242	40.815	-1.55877	2.10791e-08	2.10599e-07
CSF2	3.05381	6.20314	1.02239	3.69062e-07	2.64313e-06
P2RY8	1.73411	0.714451	-1.27929	3.36527e-11	7.43743e-10
IGHG3	292.317	89.8706	-1.70161	8.55218e-13	3.46937e-11
KRT4	237.552	61.5043	-1.94949	4.33053e-08	4.0147e-07
TRBV20-1	2.59886	1.2589	-1.04571	2.5831e-08	2.52443e-07
PRSS27	7.47303	3.35733	-1.15438	6.33849e-13	2.6981e-11
TRBJ2-7	1.7799	0.681614	-1.38477	1.20298e-12	4.66115e-11
JAML	4.0915	0.879078	-2.21857	3.26354e-14	2.34839e-12
BPIFB2	33.3518	7.95708	-2.06745	0.0186852	0.0345444
FOXD3-AS1	1.55436	0.57768	-1.42798	0.000126431	0.000447571
MOXD1	7.69795	3.10233	-1.31112	2.54764e-08	2.49178e-07
IGKV1OR2-108	17.8376	2.82623	-2.65797	2.21698e-11	5.23089e-10
OR2I1P	13.6997	4.72365	-1.53617	2.51761e-10	4.17499e-09
MIR8071-1	2.097	0.49914	-2.07081	4.92674e-11	1.01985e-09
IGHV1-67	3.03992	0.735888	-2.04648	2.56309e-11	5.89072e-10
MAP7D2	2.14621	0.738483	-1.53916	4.8353e-05	0.000191088
IGLC2	603.541	201.707	-1.58119	2.12281e-13	1.06928e-11
IGLV3-10	74.6942	17.3174	-2.10877	1.53513e-09	2.08989e-08
SYCP2	2.52048	0.476215	-2.40401	9.63618e-14	5.62762e-12
CLIC6	2.97086	1.42841	-1.05647	7.7071e-07	5.02541e-06
MUC4	4.6249	1.58695	-1.54316	1.76444e-10	3.02129e-09
IGHA1	1916.35	526.259	-1.86452	7.29538e-14	4.61748e-12
SPDYC	1.86599	0.923682	-1.01447	0.000888859	0.00245947
ZG16B	13.8959	3.3034	-2.07264	1.77809e-05	7.90851e-05
IGHV3-30	97.7039	25.7188	-1.9256	1.28308e-13	7.18107e-12
IGHV3-64	11.8703	1.33438	-3.15312	4.66357e-12	1.42729e-10
DUOX2	8.69156	3.83276	-1.18123	1.7302e-11	4.29495e-10
ARG1	2.93024	0.524262	-2.48266	2.50599e-07	1.90295e-06
IGHV3-74	46.7025	12.2059	-1.93592	8.2831e-13	3.37246e-11
IGHV3-66	9.93851	3.76702	-1.39961	2.68064e-12	9.12852e-11
IGKV2D-29	20.7015	5.87573	-1.81689	2.63533e-13	1.28982e-11
TRBV7-9	1.8708	0.903077	-1.05073	6.98993e-10	1.02426e-08
IGHV3OR16-9	2.77166	0.473405	-2.5496	2.36357e-11	5.4738e-10
IGHV1-69	32.3394	10.7445	-1.5897	1.3663e-10	2.43617e-09
IRF8	3.41784	1.70365	-1.00445	2.80432e-09	3.53139e-08
RASAL3	2.76961	1.33503	-1.05281	2.36864e-15	3.38562e-13
RNF225	1.39236	0.624792	-1.15609	3.13088e-11	6.97039e-10
POU2AF1	3.09304	1.38469	-1.15947	4.86803e-15	5.76957e-13
AC103563.1	2.45845	0.459506	-2.41959	6.30794e-13	2.69458e-11
HAL	1.54605	0.549804	-1.4916	1.74091e-09	2.32551e-08
IGLV3-9	25.8042	7.36761	-1.80834	1.55961e-11	3.91978e-10
IGHV1-69D	104.627	25.4278	-2.04078	1.7148e-11	4.27428e-10
RNF222	2.55996	1.27459	-1.00609	4.27086e-05	0.000171189
MZB1	15.5878	4.77911	-1.7056	2.57844e-15	3.54214e-13
CXCL13	26.4101	11.1286	-1.24682	4.57069e-11	9.57627e-10
CLDN17	3.09249	1.22339	-1.33789	0.000431	0.00129869
IGLV2-14	225.796	62.2259	-1.85943	7.14834e-15	7.71574e-13
IGHD	20.7437	4.93037	-2.0729	5.46893e-09	6.40639e-08
LINC01322	0.782196	1.59282	1.02598	1.02638e-07	8.61059e-07
LAMC2	155.355	311.075	1.0017	4.48504e-16	7.97348e-14
ABCA3	4.28857	1.33641	-1.68214	4.34575e-08	4.01957e-07
SOX21	6.81373	3.3128	-1.04039	2.93982e-12	9.84475e-11
SIT1	2.81776	1.24201	-1.18188	1.41643e-12	5.28496e-11
SFTA1P	0.563236	2.022	1.84397	3.84806e-11	8.26273e-10
IGHV3-49	40.8023	13.0426	-1.64542	7.12095e-16	1.16578e-13
DKK1	5.46087	12.0949	1.1472	1.24171e-08	1.31445e-07
C19orf57	2.10087	0.867956	-1.2753	6.82307e-12	1.90935e-10
VSIG2	2.18744	0.928528	-1.23623	3.61885e-07	2.60407e-06
SMOC1	1.27739	3.08447	1.27182	0.000227166	0.000747064
IGKV1-27	52.019	13.9181	-1.90207	1.43712e-12	5.34563e-11
PPP1R27	2.00207	4.10265	1.03507	0.0227432	0.0408533
CD8B	2.04409	0.900466	-1.18272	2.35012e-11	5.45309e-10
VSIG8	6.858	2.31446	-1.56711	2.80557e-06	1.58711e-05
IGHJ3	38.6062	11.0031	-1.81092	9.02565e-12	2.44096e-10
TRBV28	6.94883	3.13159	-1.14988	9.08393e-12	2.44578e-10
RNF212	1.59662	0.590952	-1.43391	3.9616e-05	0.000160013
DOC2B	9.15009	4.56034	-1.00464	2.53797e-10	4.1972e-09
COL9A2	6.59603	2.82722	-1.22222	3.3873e-05	0.000139853
TJP3	3.29074	1.30402	-1.33544	1.22411e-14	1.10434e-12
SERPINB12	3.36279	0.931689	-1.85174	4.4273e-10	6.95086e-09
IGLV2-23	148.469	44.2977	-1.74486	2.86117e-11	6.45311e-10
DEGS2	2.80661	1.38107	-1.02304	2.56019e-09	3.2579e-08
FAM3B	5.0357	1.22689	-2.03718	5.94658e-13	2.54923e-11
AC129492.6	2.75748	1.36886	-1.01038	1.33056e-05	6.13702e-05
RIBC2	2.8862	1.26537	-1.18962	2.61212e-07	1.97116e-06
CXCR6	2.38058	1.13749	-1.06547	6.78741e-11	1.33203e-09
PTGDS	10.3501	4.03426	-1.35927	1.38799e-10	2.45673e-09
AC007906.2	3.03857	1.43879	-1.07853	5.7394e-07	3.90894e-06
IGHV3-11	77.9597	18.1247	-2.10477	1.16563e-14	1.07299e-12
LINC02154	0.776398	2.04102	1.39442	6.98342e-05	0.000264554
IGHV3OR16-13	2.10397	0.498933	-2.0762	4.58829e-12	1.4114e-10
TRBC2	14.3068	6.61209	-1.11353	6.11868e-11	1.22262e-09
IGLC7	15.8166	6.08307	-1.37856	1.52682e-14	1.29137e-12
CAPN6	1.7772	0.432778	-2.03791	0.0205599	0.0374745
LINC01614	1.35604	3.07335	1.18041	3.85339e-07	2.74668e-06
IGHV1-58	18.2819	4.01747	-2.18605	1.35417e-11	3.46101e-10
IGHV3-63	1.72508	0.478679	-1.84954	8.59479e-14	5.2032e-12
TUBB2B	4.34801	1.80813	-1.26586	0.000376144	0.0011544
SKAP1	2.05608	0.889735	-1.20845	2.1553e-12	7.50876e-11
IGHG2	995.237	273.852	-1.86164	3.18901e-13	1.50594e-11
TMPRSS11A	15.9567	7.00566	-1.18757	2.86921e-12	9.66181e-11
IGKV3-15	113.058	40.9662	-1.46455	1.31007e-11	3.36251e-10
SCNN1G	2.76634	1.26148	-1.13286	4.17746e-11	8.84436e-10
IGHV5-78	2.0394	0.509322	-2.00149	1.38397e-12	5.17982e-11
IGHG4	599.755	214.16	-1.48569	1.31628e-10	2.35392e-09
AC092490.1	3.14981	1.42165	-1.1477	0.0128623	0.0250633
MGAT3	3.15174	0.924551	-1.76933	9.82408e-16	1.54238e-13
UBD	15.3724	5.91816	-1.37713	5.41289e-10	8.13886e-09
CD6	2.37301	1.03854	-1.19216	1.82947e-13	9.45148e-12
BCL2	2.43629	0.982185	-1.31062	6.36415e-12	1.81026e-10
PLA2G3	5.23483	2.4367	-1.10322	1.10457e-14	1.05143e-12
LINC01315	1.79634	0.741329	-1.27688	1.16726e-07	9.59935e-07
ALOX12B	15.1818	7.10336	-1.09577	9.33313e-06	4.53125e-05
IGHV1-46	54.6738	16.6536	-1.71502	1.27404e-13	7.16368e-12
ENDOU	4.61606	1.65339	-1.48123	9.4437e-07	6.02454e-06
IGHG1	1065.77	315.966	-1.75406	7.26452e-13	3.03878e-11
TMPRSS11B	4.22071	1.0886	-1.95502	1.25245e-12	4.80663e-11
HLF	2.29601	0.897731	-1.35477	2.48992e-15	3.50007e-13
SYNGR3	2.13076	0.895074	-1.25129	2.02139e-09	2.65327e-08
LHX2	1.55117	0.67157	-1.20775	0.00301496	0.00713969
IGLV2-8	76.7522	10.7946	-2.8299	1.36316e-13	7.5593e-12
TAGAP	2.56482	1.23635	-1.05278	3.89832e-11	8.35582e-10
IGKV1-6	47.0482	12.9927	-1.85643	1.26741e-12	4.81817e-11
IGLV2-34	2.7112	0.451653	-2.58565	4.49132e-12	1.39325e-10
LINP1	1.94983	4.024	1.04528	1.6939e-09	2.27139e-08
IGKV2D-28	2.59548	0.688383	-1.91472	4.28766e-11	9.04598e-10
IGLC6	1.91566	0.648002	-1.56377	4.0292e-12	1.27177e-10
FAM3D	9.8488	4.02411	-1.29128	7.13608e-16	1.16578e-13
IGKV1-8	7.5342	2.8644	-1.39522	4.42975e-11	9.30938e-10
CD177	18.1955	4.71067	-1.94958	9.38886e-09	1.02624e-07
CSF2RB	6.4643	2.76833	-1.22348	4.27954e-13	1.90905e-11
IGLC3	422.936	120.195	-1.81506	4.92105e-14	3.28677e-12
IGLV3-12	2.46074	0.51803	-2.24799	1.6384e-10	2.83357e-09
IGKV3-11	228.059	71.9719	-1.6639	5.30611e-13	2.29912e-11
PKDCC	2.98573	1.47551	-1.01687	0.0266571	0.0468126
ADH1C	5.70651	1.64872	-1.79126	0.000919321	0.00253274
TNFRSF17	1.99669	0.544721	-1.87402	1.58751e-16	3.34885e-14
LORICRIN	6.49838	1.80474	-1.84829	8.15764e-09	9.03092e-08
FOXA1	5.55499	2.24738	-1.30554	5.19301e-07	3.57507e-06
SELP	2.16031	1.0345	-1.06231	9.54462e-15	9.30523e-13
IGLV2-18	13.3123	2.53865	-2.39063	4.64985e-13	2.03667e-11
IGHV2-26	31.0102	8.90872	-1.79945	1.25781e-09	1.74577e-08
IGHV3-47	1.63679	0.344291	-2.24917	9.34492e-14	5.52283e-12
SLAMF6	2.33823	0.837028	-1.48207	8.28756e-14	5.11931e-12
BPIFA1	14.8543	4.11581	-1.85163	0.00214865	0.00531623
PCP4	2.03317	0.0464153	-5.45298	0.00200479	0.00500743
IKZF3	2.55025	0.828715	-1.62169	5.9881e-18	3.1474e-15
GPR143	1.8961	0.941882	-1.00942	5.06131e-09	6.01043e-08
CD3G	1.66311	0.718153	-1.21152	5.5111e-12	1.62894e-10
CAPN14	3.16243	1.45134	-1.12365	2.6822e-07	2.01775e-06
ATP13A4	2.11166	0.812332	-1.37823	5.56193e-15	6.28394e-13
IGKV3-7	6.26258	1.73575	-1.8512	8.61719e-12	2.36221e-10
HS3ST6	2.64815	0.710213	-1.89866	2.72371e-10	4.47377e-09
IGHM	170.114	53.1562	-1.6782	2.70645e-14	2.03219e-12
CD8B2	3.3828	1.28686	-1.39437	3.69931e-08	3.49383e-07
NAPSB	5.13982	2.34241	-1.13372	3.48044e-11	7.58108e-10
IGLV3-1	90.6351	31.1709	-1.53987	6.32245e-12	1.80264e-10
IKZF1	1.9656	0.823507	-1.25511	1.79543e-12	6.44063e-11
CALML5	288.126	123.255	-1.22506	7.84701e-15	8.17782e-13
PARM1	9.09285	2.69592	-1.75396	1.31372e-08	1.38341e-07
IGHV3-48	21.064	8.65229	-1.28362	8.11307e-13	3.33602e-11
IGLV1-44	130.796	29.6875	-2.13939	4.46318e-14	3.08317e-12
ATP10B	1.94617	0.924034	-1.07462	4.86625e-11	1.01079e-09
C5orf66-AS1	4.80708	2.1283	-1.17546	1.5272e-10	2.67957e-09
CD8A	5.50705	2.44753	-1.16996	7.34295e-11	1.42258e-09
ARHGAP4	8.26372	3.60169	-1.19812	1.75663e-18	1.17977e-15
IGHV3-53	16.9412	5.67106	-1.57885	1.76704e-11	4.36961e-10
IGHV4-59	93.4075	25.7588	-1.85847	4.16466e-14	2.91043e-12
GZMM	2.50462	0.945851	-1.4049	2.07651e-14	1.63006e-12
CRNN	115.009	30.9616	-1.89319	5.32805e-07	3.6597e-06
IGHV5-51	213.795	55.8125	-1.93757	6.25409e-12	1.78737e-10
SVIP	1.88739	0.787174	-1.26164	3.06634e-14	2.24661e-12
RASSF2	4.20738	2.02863	-1.05242	4.03131e-11	8.61033e-10
CRISP3	5.15091	1.72211	-1.58065	3.06218e-05	0.000128048
IL34	3.89063	1.71959	-1.17794	2.3805e-15	3.38562e-13
DERL3	8.42121	3.23362	-1.38088	3.5386e-12	1.1438e-10
IGLV2-11	120.731	31.4911	-1.93878	1.22098e-14	1.10434e-12
LRMP	1.88167	0.518303	-1.86015	8.0648e-17	1.91167e-14
IGKV1-17	91.3509	17.6116	-2.3749	3.15092e-12	1.04217e-10
HPGD	2.75061	1.19667	-1.20072	1.37111e-10	2.43756e-09
IGKV1D-27	2.28886	0.545121	-2.06998	1.58034e-12	5.82462e-11
MYB	1.75901	0.494139	-1.83178	3.15522e-12	1.04217e-10
GZMH	6.59767	3.09717	-1.09101	3.32457e-09	4.10529e-08
AC002401.4	1.2181	2.77516	1.18794	3.60395e-09	4.39798e-08
CCL19	34.0543	7.96531	-2.09603	2.66849e-11	6.09818e-10
MISP3	2.013	0.990302	-1.0234	7.50103e-09	8.38852e-08
PIM2	16.9137	7.36516	-1.1994	4.63328e-15	5.71548e-13
AC103563.3	1.65467	0.481984	-1.77949	4.52053e-10	7.06969e-09
CD96	1.70958	0.785141	-1.12262	4.87602e-12	1.47735e-10
CD247	2.34514	1.11592	-1.07144	2.31064e-11	5.38215e-10
TF	1.48808	0.642308	-1.21211	1.63468e-05	7.34907e-05
IGKV3D-15	6.878	1.91006	-1.84837	9.48045e-12	2.53e-10
